# Supplementary material for: The evolution of adult pollen feeding did not alter postembryonic growth in Heliconius butterflies
Source: Ecol Evol. 2022 Jun 27;12(6):e8999. doi: 10.1002/ece3.8999 (PMC9237422; doi:10.1002/ece3.8999)
Supplement: Supplementary file 1 — Table S1‐S7 [file ECE3-12-e8999-s001.xlsx]

## Sheet: Supplementary table S1
Supplementary table S1: host plant species used for egg-collection and as larval food plant for each butterfly species.
	Butterfly species	Host plant species
		P. biflora	P. platyloba	P. menispermifolia	P. vitifolia	Passiflora spp. (unidentified)
Egg collection	D. phaetusa	x
	D. iulia	x
	A. vanillae	x
	H. H. erato	x
	H. H. hecale				x
	H. H. melpomene			x		x
Larval food plant	D. phaetusa	x
	D. iulia	x
	A. vanillae	x	x
	H. H. erato	x	x
	H. H. hecale		x		x
	H. H. melpomene	x	x

## Sheet: Supplementary table S2
Supplementary table S2: results from statistical contrasts of larval period length in tracked individuals (N = 57).
1. Species
lm(Day ~ Species) data as continuous variable
Num df	Den df	F-value	p
5	52	10.547	5.005e-07
pairwise comparisons
contrast	estimate	SE	df	t.ratio	p.value
A. vanillae - D. phaetusa	-3.29167	0.545679	52	-6.03224	2.49e-06
A. vanillae - D. iulia	-0.777778	0.529386	52	-1.46921	0.684915
A. vanillae - H. erato	0.233333	0.515982	52	0.452212	0.997489
A. vanillae - H. hecale	-1.11111	0.529386	52	-2.09887	0.303921
A. vanillae - H. melpomene	-0.820513	0.486964	52	-1.68495	0.547662
D. phaetusa - D. iulia	2.51389	0.545679	52	4.6069	0.00036962
D. phaetusa - H. erato	3.525	0.532685	52	6.61743	2.96e-07
D. phaetusa - H. hecale	2.18056	0.545679	52	3.99604	0.00266632
D. phaetusa - H. melpomene	2.47115	0.504629	52	4.89698	0.0001384
D. iulia - H. erato	1.01111	0.515982	52	1.95959	0.37904
D. iulia - H. hecale	-0.333333	0.529386	52	-0.62966	0.988265
D. iulia - H. melpomene	-0.042735	0.486964	52	-0.087758	0.999999
H. erato - H. hecale	-1.34444	0.515982	52	-2.6056	0.114106
H. erato - H. melpomene	-1.05385	0.472358	52	-2.23103	0.241529
H. hecale - H. melpomene	0.290598	0.486964	52	0.596755	0.990812
glm(Day ~ Species, family = quasipoisson) data as count variable
Num df	Den df	F-value	p
5	52	10.295	6.748e-07
pairwise comparisons
contrast	estimate	SE	df	z.ratio	p.value
A. vanillae - D. phaetusa	-0.236567	0.040141	Inf	-5.89339	5.66435e-08
A. vanillae - D. iulia	-0.0611544	0.0406972	Inf	-1.50267	0.662573
A. vanillae - H. erato	0.0191002	0.0404519	Inf	0.47217	0.997094
A. vanillae - H. hecale	-0.0862603	0.0404519	Inf	-2.13242	0.270455
A. vanillae - H. melpomene	-0.0644086	0.0375158	Inf	-1.71684	0.520498
D. phaetusa - D. iulia	0.175412	0.0395054	Inf	4.44021	0.000130919
D. phaetusa - H. erato	0.255667	0.0392526	Inf	6.51337	1.10175e-09
D. phaetusa - H. hecale	0.150306	0.0392527	Inf	3.8292	0.00178918
D. phaetusa - H. melpomene	0.172158	0.0362194	Inf	4.7532	2.95182e-05
D. iulia - H. erato	0.0802546	0.0398212	Inf	2.01537	0.333384
D. iulia - H. hecale	-0.0251059	0.0398213	Inf	-0.630465	0.988782
D. iulia - H. melpomene	-0.00325415	0.0368348	Inf	-0.0883444	0.999999
H. erato - H. hecale	-0.105361	0.0395705	Inf	-2.6626	0.0828834
H. erato - H. melpomene	-0.0835087	0.0365636	Inf	-2.28393	0.200522
H. hecale - H. melpomene	0.0218518	0.0365637	Inf	0.597636	0.991224
2. Heliconius vs. non-Heliconius
lmer(Day ~ Group + (1|Species))
Num df	Den df	F-value	p
1	3.9321	0.5417	0.5032
glmmTMB(Day~Group + (1|Species), family="compois") - Conway-Maxwell Poisson
Df	N	Chisq	p
1	58	0.7753	0.3786

## Sheet: Supplementary table S3
Supplementary table S3: results from growth curve comparisons across species and adult foraging habits using lme4 and statmod R packages.
tests with normalised growth data (see data wrangling R notebook)
1. Heliconius vs. non-Heliconius
lmer(log(weightnorm) ~ poly(agenorm,2) + Group + (1|Species) + (1|ID))
Num df	Den df	F-value	p
1	4.14	0.0595	0.8189
glmmTMB(weightnorm ~ agenorm + Group + (1|ID) + (1|Species) + (1|unweighed_days), family=Gamma(link="log"))
Df	N	Chisq	p
1	57	0.0467	0.8289
2. Species
lmer((log(weightnorm)) ~ poly(agenorm, 2) + Species + (1|ID))
Num df	Den df	F-value	p
5	53.18	5.3913	0.0004406
pairwise comparisons
	estimate	SE	df	t.ratio	p.value
A. vanillae - D. phaetusa	-0.0823717	0.122161	51.9442	-0.674288	0.984025
A. vanillae - D. iulia	-0.000381318	0.114825	52.8941	-0.00332085	1
A. vanillae - H. erato	-0.288615	0.11301	55.0395	-2.5539	0.126578
A. vanillae - H. hecale	0.102046	0.115438	54.1444	0.88399	0.948762
A. vanillae - H. melpomene	0.214192	0.105999	53.6717	2.0207	0.344545
D. phaetusa - D. iulia	0.0819904	0.120022	48.2577	0.683127	0.983009
D. phaetusa - H. erato	-0.206244	0.118287	49.8354	-1.74359	0.510523
D. phaetusa - H. hecale	0.184418	0.120611	49.3075	1.52903	0.647623
D. phaetusa - H. melpomene	0.296563	0.111613	48.1976	2.65706	0.103236
D. iulia - H. erato	-0.288234	0.110698	50.507	-2.60379	0.115088
D. iulia - H. hecale	0.102427	0.113178	49.8681	0.905013	0.943425
D. iulia - H. melpomene	0.214573	0.103532	48.6597	2.07253	0.318447
H. erato - H. hecale	0.390661	0.111334	51.796	3.5089	0.0114695
H. erato - H. melpomene	0.502807	0.101516	50.8637	4.953	0.000118844
H. hecale - H. melpomene	0.112146	0.104218	50.0929	1.07607	0.88855
glmmTMB(weightnorm ~ agenorm + Species + (1|ID), family = Gamma(link = 'log'))
Df	N	Chisq	p
5	57	27.15	5.333e-05
pairwise comparisons
	estimate	SE	df	t.ratio	p.value
A. vanillae - D. phaetusa	-0.168698	0.136785	469	-1.23331	0.820333
A. vanillae - D. iulia	-0.0440273	0.129173	469	-0.340839	0.999392
A. vanillae - H. erato	-0.354754	0.128095	469	-2.76945	0.0642572
A. vanillae - H. hecale	0.0232637	0.130017	469	0.178928	0.999975
A. vanillae - H. melpomene	0.210492	0.119106	469	1.76727	0.488038
D. phaetusa - D. iulia	0.12467	0.132867	469	0.938312	0.936385
D. phaetusa - H. erato	-0.186056	0.131769	469	-1.41198	0.719786
D. phaetusa - H. hecale	0.191961	0.133802	469	1.43466	0.705812
D. phaetusa - H. melpomene	0.379189	0.123268	469	3.07615	0.0268077
D. iulia - H. erato	-0.310726	0.123747	469	-2.51099	0.122933
D. iulia - H. hecale	0.067291	0.125982	469	0.534133	0.994763
D. iulia - H. melpomene	0.254519	0.114763	469	2.21779	0.231468
H. erato - H. hecale	0.378017	0.124905	469	3.02645	0.0311178
H. erato - H. melpomene	0.565245	0.1136	469	4.97574	1.35029e-05
H. hecale - H. melpomene	0.187228	0.115672	469	1.61861	0.586603
tests with raw growth data
1. Heliconius vs. non-Heliconius
model <- lmer(log(Weight_mg) ~ poly(Day,2) + Group + (1|ID))
Num df	Den df	F-value	p
1	56.18	0.081	0.7771
assumptions could not be met for generalised models - test not run
2. Species
model <- lmer(log(Weight_mg) ~ poly(Day,2) + Species + (1|ID))
Num df	Den df	F-value	p
5	51.94	1.3749	0.2489
pairwise comparisons
	estimate	SE	df	t.ratio	p.value
A. vanillae - D. phaetusa	0.169561	0.178484	51.7692	0.950006	0.931265
A. vanillae - D. iulia	0.0907036	0.167159	52.0053	0.542619	0.994078
A. vanillae - H. erato	-0.00622126	0.163777	53.1145	-0.0379861	1
A. vanillae - H. hecale	-0.0284677	0.167636	52.6317	-0.169819	0.999979
A. vanillae - H. melpomene	0.289914	0.154076	52.4365	1.88163	0.42461
D. phaetusa - D. iulia	-0.0788571	0.176747	49.7449	-0.446159	0.997638
D. phaetusa - H. erato	-0.175782	0.173686	50.7428	-1.01207	0.911783
D. phaetusa - H. hecale	-0.198028	0.177147	50.2266	-1.11788	0.871691
D. phaetusa - H. melpomene	0.120353	0.164355	49.6694	0.732277	0.976937
D. iulia - H. erato	-0.0969248	0.161992	50.7891	-0.598331	0.990689
D. iulia - H. hecale	-0.119171	0.165859	50.392	-0.718508	0.978795
D. iulia - H. melpomene	0.19921	0.152132	49.7869	1.30946	0.778464
H. erato - H. hecale	-0.0222464	0.162487	51.4454	-0.136912	0.999993
H. erato - H. melpomene	0.296135	0.14846	51.0166	1.99471	0.359518
H. hecale - H. melpomene	0.318382	0.152645	50.4993	2.08577	0.311046
glmer(Weight_mg ~ Day + Species + (1|ID), family=Gamma(link="log"))
Df	N	Chisq	p
5	57	5.7739	0.3288
pairwise comparisons
	estimate	SE	df	t.ratio	p.value
A. vanillae - D. phaetusa	0.169561	0.178484	51.7692	0.950006	0.931265
A. vanillae - D. iulia	0.0907036	0.167159	52.0053	0.542619	0.994078
A. vanillae - H. erato	-0.00622126	0.163777	53.1145	-0.0379861	1
A. vanillae - H. hecale	-0.0284677	0.167636	52.6317	-0.169819	0.999979
A. vanillae - H. melpomene	0.289914	0.154076	52.4365	1.88163	0.42461
D. phaetusa - D. iulia	-0.0788571	0.176747	49.7449	-0.446159	0.997638
D. phaetusa - H. erato	-0.175782	0.173686	50.7428	-1.01207	0.911783
D. phaetusa - H. hecale	-0.198028	0.177147	50.2266	-1.11788	0.871691
D. phaetusa - H. melpomene	0.120353	0.164355	49.6694	0.732277	0.976937
D. iulia - H. erato	-0.0969248	0.161992	50.7891	-0.598331	0.990689
D. iulia - H. hecale	-0.119171	0.165859	50.392	-0.718508	0.978795
D. iulia - H. melpomene	0.19921	0.152132	49.7869	1.30946	0.778464
H. erato - H. hecale	-0.0222464	0.162487	51.4454	-0.136912	0.999993
H. erato - H. melpomene	0.296135	0.14846	51.0166	1.99471	0.359518
H. hecale - H. melpomene	0.318382	0.152645	50.4993	2.08577	0.311046
Statmod
tests with normalised growth data
1. Heliconius vs. non-Heliconius
wgs <- compareTwoGrowthCurves(vec, ymatrix3, nsim=1000)
stat	p.value
0.369386	0.326
2. Species
wgs <- compareGrowthCurves(vec, ymatrix, nsim=1000)
Group1	Group2	Stat	P.Value	adj.P.Value
A. vanillae	D. phaetusa	0.551163	0.209	1
A. vanillae	D. iulia	0.355392	0.512	1
A. vanillae	H. erato	-1.29686	0.042	0.42
A. vanillae	H. hecale	0.906012	0.061	0.427
A. vanillae	H. melpomene	1.03409	0.045	0.42
D. phaetusa	D. iulia	-0.160883	0.748	1
D. phaetusa	H. erato	-1.80621	0.027	0.297
D. phaetusa	H. hecale	0.532504	0.217	1
D. phaetusa	H. melpomene	1.25108	0.01	0.12
D. iulia	H. erato	-2.37177	0.008	0.104
D. iulia	H. hecale	0.306105	0.613	1
D. iulia	H. melpomene	1.37358	0.047	0.42
H. erato	H. hecale	2.96429	0.004	0.056
H. erato	H. melpomene	1.7632	0.003	0.045
H. hecale	H. melpomene	0.45098	0.444	1
tests with raw growth data
1. Heliconius vs. non-Heliconius
wgs <- compareGrowthCurves(vec, ymatrix, nsim=1000)
stat	p.value
0.228622	0.705
2. Species
wgs <- compareGrowthCurves(vec, ymatrix, nsim=1000)
Group1	Group2	Stat	P.Value	adj.P.Value
A. vanillae	D. phaetusa	0.775053	0.2	1
A. vanillae	D. iulia	0.610054	0.308	1
A. vanillae	H. erato	-0.253843	0.721	1
A. vanillae	H. hecale	-0.492984	0.441	1
A. vanillae	H. melpomene	1.31066	0.07	0.77
D. phaetusa	D. iulia	-0.264817	0.672	1
D. phaetusa	H. erato	-Inf	0.079	0.77
D. phaetusa	H. hecale	Inf	0.071	0.77
D. phaetusa	H. melpomene	1.80738	0.015	0.195
D. iulia	H. erato	-0.814336	0.271	1
D. iulia	H. hecale	-0.636966	0.314	1
D. iulia	H. melpomene	1.25302	0.081	0.77
H. erato	H. hecale	Inf	0.033	0.396
H. erato	H. melpomene	6.29467	0.001	0.015
H. hecale	H. melpomene	1.93281	0.006	0.084

## Sheet: Supplementary table S4
Supplementary table S4: results from pupal weight contrasts in fully tracked individuals (N=57).
1. Species
lm(Weight_mg ~ Species)
Num df	Den df	F-value	p
5	51	17.739	3.77e-10
pairwise comparisons
contrast	estimate	SE	df	t.ratio	p.value
A. vanillae - D. phaetusa	-197.968	36.8111	51	-5.37794	2.71332e-05
A. vanillae - D. iulia	-61.3667	34.4337	51	-1.78217	0.486008
A. vanillae - H. erato	56.8489	33.5618	51	1.69386	0.542068
A. vanillae - H. hecale	-199.478	34.4337	51	-5.7931	6.24756e-06
A. vanillae - H. melpomene	-57.0726	31.6744	51	-1.80186	0.473705
D. phaetusa - D. iulia	136.602	36.8111	51	3.71088	0.00643516
D. phaetusa - H. erato	254.817	35.9969	51	7.07886	6.02666e-08
D. phaetusa - H. hecale	-1.50952	36.8111	51	-0.0410072	1
D. phaetusa - H. melpomene	140.896	34.244	51	4.11447	0.00187421
D. iulia - H. erato	118.216	33.5618	51	3.52233	0.0111338
D. iulia - H. hecale	-138.111	34.4337	51	-4.01093	0.0025903
D. iulia - H. melpomene	4.29402	31.6744	51	0.135568	0.999993
H. erato - H. hecale	-256.327	33.5618	51	-7.63745	7.96382e-09
H. erato - H. melpomene	-113.922	30.7243	51	-3.70787	0.00649271
H. hecale - H. melpomene	142.405	31.6744	51	4.49591	0.000548602
2. Heliconius vs. non-Heliconius
lmer(Weight_mg ~ Group + (1|Species))
Num df	Den df	F-value	p
1	3.9794	0.0434	0.8451

## Sheet: Supplementary table S5
Supplementary table S5: results from statistical contrasts of pupal period length in larger pupal length dataset (N=125). Pupae of fully tracked individuals (N=46) are excluded from the dataset because the species ranks were significantly different (r(4)=0.60, p=0.242).
1. Species
lm(Days~Species)
distribution not normal, test not run
glm(Days~Species, family = quasipoisson)
Num df	Den df	F-value	p
5	119	17.506	5.758e-13
pairwise comparisons
contrast	estimate	SE	df	z.ratio	p.value
A. vanillae - D. phaetusa	-0.0631148	0.0217163	Inf	-2.90633	0.0425374
A. vanillae - D. iulia	0.0562797	0.0191319	Inf	2.94166	0.0383799
A. vanillae - H. erato	0.0286365	0.0183545	Inf	1.5602	0.624947
A. vanillae - H. hecale	-0.128712	0.0223179	Inf	-5.76721	1.21e-07
A. vanillae - H. melpomene	0.00049963	0.0194812	Inf	0.0256465	1
D. phaetusa - D. iulia	0.119395	0.0216018	Inf	5.52706	4.86e-07
D. phaetusa - H. erato	0.0917513	0.0209163	Inf	4.38659	0.00016728
D. phaetusa - H. hecale	-0.0655973	0.0244683	Inf	-2.68091	0.0790391
D. phaetusa - H. melpomene	0.0636145	0.0219118	Inf	2.90321	0.0429231
D. iulia - H. erato	-0.0276431	0.0182188	Inf	-1.51728	0.653091
D. iulia - H. hecale	-0.184992	0.0222065	Inf	-8.33051	6.46e-14
D. iulia - H. melpomene	-0.0557801	0.0193535	Inf	-2.88216	0.0455978
H. erato - H. hecale	-0.157349	0.0215403	Inf	-7.30484	4.2e-12
H. erato - H. melpomene	-0.0281369	0.0185853	Inf	-1.51393	0.655271
H. hecale - H. melpomene	0.129212	0.0225082	Inf	5.74066	1.41e-07
2. Heliconius vs. non-Heliconius
lm(Pupation~Group)
distribution not normal, test not run
glmmTMB(Days~Group + (1|Species), family="compois") - Conway-Maxwell Poisson
Df	N	Chisq	p
1	125	0.3756	0.54

## Sheet: Supplementary tale S6
Supplementary table S6: results from statistical contrasts of adult weight in fully-tracked individuals ("captive", N= 43) and wild-caught individuals ("wild", N=61).
adult weight - captive individuals
1. Species
lm(Weight_mg~Species)
Num df	Den df	F-value	p
5	37	11.061	1.455e-06
pariwise comparisons
contrast	estimate	SE	df	t.ratio	p.value
A. vanillae - D. phaetusa	-70.2661	16.4734	37	-4.26542	0.00172013
A. vanillae - D. iulia	-3.2375	17.19	37	-0.188336	0.999964
A. vanillae - H. erato	38.7339	16.4734	37	2.3513	0.200085
A. vanillae - H. hecale	-39.1575	18.1457	37	-2.15795	0.281432
A. vanillae - H. melpomene	21.0325	15.0981	37	1.39305	0.730797
D. phaetusa - D. iulia	67.0286	17.7084	37	3.78513	0.00670144
D. phaetusa - H. erato	109	17.0137	37	6.40661	2.54e-06
D. phaetusa - H. hecale	31.1086	18.6375	37	1.66914	0.559934
D. phaetusa - H. melpomene	91.2986	15.6858	37	5.82045	1.55e-05
D. iulia - H. erato	41.9714	17.7084	37	2.37014	0.193176
D. iulia - H. hecale	-35.92	19.2738	37	-1.86367	0.439616
D. iulia - H. melpomene	24.27	16.4368	37	1.47657	0.680787
H. erato - H. hecale	-77.8914	18.6375	37	-4.17928	0.00220654
H. erato - H. melpomene	-17.7014	15.6858	37	-1.1285	0.866355
H. hecale - H. melpomene	60.19	17.4338	37	3.45248	0.0163615
2. Heliconius vs. non-Heliconius
lmer(Weight_mg~Group+(1|Species))
Num df	Den df	F-value	p
1	3.9256	0.9685	0.3817
adult weight - wild individuals
1. Species
lm(Weight_mg~Species)
Num df	Den df	F-value	p
5	55	19.515	3.982e-11
pairwise comparisons
contrast	estimate	SE	df	t.ratio	p.value
A. vanillae - D. phaetusa	-82.5	20.6386	55	-3.99737	0.00252932
A. vanillae - D. iulia	-11.0714	19.2837	55	-0.574134	0.99233
A. vanillae - H. erato	48.8636	16.7232	55	2.92191	0.0539576
A. vanillae - H. hecale	-25.5	18.2015	55	-1.40098	0.726244
A. vanillae - H. melpomene	15.1923	17.5912	55	0.86363	0.953499
D. phaetusa - D. iulia	71.4286	18.0148	55	3.96499	0.00280069
D. phaetusa - H. erato	131.364	15.2426	55	8.6182	1.3294e-10
D. phaetusa - H. hecale	57	16.8513	55	3.38253	0.0159233
D. phaetusa - H. melpomene	97.6923	16.1902	55	6.03403	2.0692e-06
D. iulia - H. erato	59.9351	13.3509	55	4.4892	0.000508495
D. iulia - H. hecale	-14.4286	15.1617	55	-0.951645	0.930909
D. iulia - H. melpomene	26.2637	14.4234	55	1.82091	0.461204
H. erato - H. hecale	-74.3636	11.7337	55	-6.33759	6.69153e-07
H. erato - H. melpomene	-33.6713	10.7628	55	-3.1285	0.0318183
H. hecale - H. melpomene	40.6923	12.9409	55	3.14447	0.0305045
2. Heliconius vs. non-Heliconius
lmer(Weight_mg~Group+(1|Species)
Num df	Den df	F-value	p
1	3.9506	1.7795	0.2539
regression - weight wild adults vs. captive adults
lm(Weight_mg ~ Species*Origin)
Num df	Den df	F-value	p
1	92	20.652	1.671e-05
selected pairwise comparisons
contrast	estimate	SE	df	t.ratio	p.value
A. vanillae, captive - A. vanillae, wild	29.2625	19.1049	92	1.53167	0.92769
D. phaetusa, captive - D. phaetusa, wild	17.0286	18.2678	92	0.932163	0.998591
D. iulia, captive - D. iulia, wild	21.4286	17.3571	92	1.23457	0.984638
H. erato, captive - H. erato, wild	39.3922	13.5384	92	2.90966	0.15495
H. hecale, captive - H. hecale, wild	42.92	17.088	92	2.51171	0.346193
H. melpomene, captive - H. melpomene, wild	23.4223	13.1227	92	1.78487	0.821852
rank test - Spearman's rank correlation
S	rho	p	df
0	1	0.002778	4

## Sheet: Supplementary table S7
Supplementary table S7: correlations of the duration of the larval period and weight in later stages, and weight correlations between stages.
pupal weight ~ larval period
lmer(Weight_mg~Final_larval_day + (1|Species))
model showed structured residuals
Num df	Den df	F-value	p
1	54.231	0.4698	0.496
lmer(log(Weight_mg)~Final_larval_day + (1|Species))
model also showed structured residuals
Num df	Den df	F-value	p
1	53.98	0.1488	0.7012
adult weight ~ larval period
lm(log(Weight_mg) ~ Duration_larval_period)
Num df	Den df	F-value	p
1	40.688	1.8541	0.1808
pupal weight ~ adult weight
lmer(Weight_mg.x ~ Weight_mg.y + (1|Species.x))
Num df	Den df	F-value	p
1	40.124	123.7	7.905e-14
final larval weight ~ pupal weight
lmer(Weight_mg.x ~ Weight_mg.y + (1|Species.x))
Num df	Den df	F-value	p
1	19.796	412.73	9.997e-15
final larval weight ~ adult weight
lmer(Weight_mg.x ~ Weight_mg.y + (1|Species.x))
Num df	Den df	F-value	p
1	40.867	59.558	1.666e-09
