# Supplementary material for: The evolution of adult pollen feeding did not alter postembryonic growth in Heliconius butterflies
Source: Ecol Evol. 2022 Jun 27;12(6):e8999. doi: 10.1002/ece3.8999 (PMC9237422; doi:10.1002/ece3.8999)
Supplement: Supplementary file 2 — Supplementary Material [file ECE3-12-e8999-s002.xlsx]

## Sheet: README
this spreadsheet contains the following sheets:
	sheet name	kind	description
	All_data	data set	a dataset tracking the growth and development of 125 individuals from 6 species
	growth	data frame	the data frame used in growth curve comparisons, derived from All_data
	larval_period	data frame	the data frame used in larval period comparisons, derived from All_data
	pupal_period	data frame	the data frame used in pupal period comparisons, derived from a separate group of 125 individuals
	pupal_weight	data frame	the data frame used in pupal weight comparisons, derived from All_data
	adult_weight	data frame	the data frame used in adult weight comparisons, derived from All_data
	adult_weight_wild	data frame	the data frame used in wild adult weight comparisons and wild vs caged weight regressions, derived from a dataset collected by SHM in 2012-2013

## Sheet: All_data
	X	ID	Species	Group	Larval_weight_g	Larval_weight_mg	Instar	Larval_day	Larval_comments	Pupal_weight_g	Adult_weight_g	Duration_larval_period_days	Duration_pupal_period_days	Date_pupation	Date_hatching	Adult_obs
1	1	AGR10	Agraulis	Non-Heliconius	0.1433	143.3	4	9		0.3806	NA	12	8	2019-03-23	2019-03-31	dead when it emerged
2	2	AGR10	Agraulis	Non-Heliconius	0.0389	38.9	2	7		0.3806	NA	12	8	2019-03-23	2019-03-31	dead when it emerged
3	3	AGR10	Agraulis	Non-Heliconius	0.0088	8.8	2	5		0.3806	NA	12	8	2019-03-23	2019-03-31	dead when it emerged
4	4	AGR10	Agraulis	Non-Heliconius	0.0004	0.4	0	1		0.3806	NA	12	8	2019-03-23	2019-03-31	dead when it emerged
5	5	AGR10	Agraulis	Non-Heliconius	0.0028	2.8	1	3		0.3806	NA	12	8	2019-03-23	2019-03-31	dead when it emerged
6	6	AGR10	Agraulis	Non-Heliconius	0.4465	446.5	5	11		0.3806	NA	12	8	2019-03-23	2019-03-31	dead when it emerged
7	7	AGR11	Agraulis	Non-Heliconius	0.1725	172.5	4	11		0.3754	0.178	14	8	2019-04-19	2019-04-27	Female
8	8	AGR11	Agraulis	Non-Heliconius	0.4339	433.9	5	13		0.3754	0.178	14	8	2019-04-19	2019-04-27	Female
9	9	AGR11	Agraulis	Non-Heliconius	0.00058	0.58	0	1		0.3754	0.178	14	8	2019-04-19	2019-04-27	Female
10	10	AGR11	Agraulis	Non-Heliconius	0.033	33	2	7		0.3754	0.178	14	8	2019-04-19	2019-04-27	Female
11	11	AGR11	Agraulis	Non-Heliconius	0.0995	99.5	3	9		0.3754	0.178	14	8	2019-04-19	2019-04-27	Female
12	12	AGR11	Agraulis	Non-Heliconius	0.0109	10.9	2	5		0.3754	0.178	14	8	2019-04-19	2019-04-27	Female
13	13	AGR11	Agraulis	Non-Heliconius	0.0045	4.5	1	3		0.3754	0.178	14	8	2019-04-19	2019-04-27	Female
14	14	AGR12	Agraulis	Non-Heliconius	0.2774	277.4	4	11		0.3821	0.1679	13	7	2019-04-18	2019-04-25
15	15	AGR12	Agraulis	Non-Heliconius	0.047	47	2	7		0.3821	0.1679	13	7	2019-04-18	2019-04-25
16	16	AGR12	Agraulis	Non-Heliconius	0.0121	12.1	2	5		0.3821	0.1679	13	7	2019-04-18	2019-04-25
17	17	AGR12	Agraulis	Non-Heliconius	0.4465	446.5	5	13	CRAWLER	0.3821	0.1679	13	7	2019-04-18	2019-04-25
18	18	AGR12	Agraulis	Non-Heliconius	0.0019	1.9	1	3		0.3821	0.1679	13	7	2019-04-18	2019-04-25
19	19	AGR12	Agraulis	Non-Heliconius	0.00058	0.58	0	1		0.3821	0.1679	13	7	2019-04-18	2019-04-25
20	20	AGR12	Agraulis	Non-Heliconius	0.1931	193.1	4	9		0.3821	0.1679	13	7	2019-04-18	2019-04-25
21	21	AGR13	Agraulis	Non-Heliconius	0.0048	4.8	1	3		0.3333	0.1412	11	8	2019-04-16	2019-04-24
22	22	AGR13	Agraulis	Non-Heliconius	0.4431	443.1	5	11		0.3333	0.1412	11	8	2019-04-16	2019-04-24
23	23	AGR13	Agraulis	Non-Heliconius	0.056	56	3	7		0.3333	0.1412	11	8	2019-04-16	2019-04-24
24	24	AGR13	Agraulis	Non-Heliconius	0.1959	195.9	4	9		0.3333	0.1412	11	8	2019-04-16	2019-04-24
25	25	AGR13	Agraulis	Non-Heliconius	0.0168	16.8	2	5		0.3333	0.1412	11	8	2019-04-16	2019-04-24
26	26	AGR13	Agraulis	Non-Heliconius	0.00058	0.58	0	1		0.3333	0.1412	11	8	2019-04-16	2019-04-24
27	27	AGR14	Agraulis	Non-Heliconius	0.2447	244.7	4	9		0.3389	0.1448	12	7	2019-04-17	2019-04-24
28	28	AGR14	Agraulis	Non-Heliconius	0.484	484	5	11		0.3389	0.1448	12	7	2019-04-17	2019-04-24
29	29	AGR14	Agraulis	Non-Heliconius	0.0684	68.4	3	7		0.3389	0.1448	12	7	2019-04-17	2019-04-24
30	30	AGR14	Agraulis	Non-Heliconius	0.00058	0.58	0	1		0.3389	0.1448	12	7	2019-04-17	2019-04-24
31	31	AGR14	Agraulis	Non-Heliconius	0.0157	15.7	2	5		0.3389	0.1448	12	7	2019-04-17	2019-04-24
32	32	AGR14	Agraulis	Non-Heliconius	0.0042	4.2	1	3		0.3389	0.1448	12	7	2019-04-17	2019-04-24
33	33	AGR15	Agraulis	Non-Heliconius	0.00058	0.58	0	1		NA	NA	NA	NA
34	34	AGR2	Agraulis	Non-Heliconius	0.0627	62.7	3	7		0.3664	0.1813	13	7	2019-03-18	2019-03-25
35	35	AGR2	Agraulis	Non-Heliconius	0.2649	264.9	4	11		0.3664	0.1813	13	7	2019-03-18	2019-03-25
36	36	AGR2	Agraulis	Non-Heliconius	0.0036	3.6	1	3		0.3664	0.1813	13	7	2019-03-18	2019-03-25
37	37	AGR2	Agraulis	Non-Heliconius	0.1221	122.1	4	9		0.3664	0.1813	13	7	2019-03-18	2019-03-25
38	38	AGR2	Agraulis	Non-Heliconius	0.4136	413.6	5	13		0.3664	0.1813	13	7	2019-03-18	2019-03-25
39	39	AGR2	Agraulis	Non-Heliconius	0.0128	12.8	2	5		0.3664	0.1813	13	7	2019-03-18	2019-03-25
40	40	AGR2	Agraulis	Non-Heliconius	0.00048	0.48	0	1		0.3664	0.1813	13	7	2019-03-18	2019-03-25
41	41	AGR3	Agraulis	Non-Heliconius	0.00048	0.48	0	1		NA	NA	NA	NA
42	42	AGR3	Agraulis	Non-Heliconius	0.0025	2.5	1	3		NA	NA	NA	NA
43	43	AGR3	Agraulis	Non-Heliconius	0.0033	3.3	2	5		NA	NA	NA	NA
44	44	AGR3	Agraulis	Non-Heliconius	0.022	22	2	7		NA	NA	NA	NA
45	45	AGR3	Agraulis	Non-Heliconius	0.0676	67.6	3	9		NA	NA	NA	NA
46	46	AGR6	Agraulis	Non-Heliconius	0.0021	2.1	1	3		0.3347	0.1504	13	8	2019-03-24	2019-04-01
47	47	AGR6	Agraulis	Non-Heliconius	0.1268	126.8	4	9		0.3347	0.1504	13	8	2019-03-24	2019-04-01
48	48	AGR6	Agraulis	Non-Heliconius	0.0051	5.1	1	5		0.3347	0.1504	13	8	2019-03-24	2019-04-01
49	49	AGR6	Agraulis	Non-Heliconius	0.3976	397.6	5	13		0.3347	0.1504	13	8	2019-03-24	2019-04-01
50	50	AGR6	Agraulis	Non-Heliconius	0.0294	29.4	2	7		0.3347	0.1504	13	8	2019-03-24	2019-04-01
51	51	AGR6	Agraulis	Non-Heliconius	0.4137	413.7	5	11		0.3347	0.1504	13	8	2019-03-24	2019-04-01
52	52	AGR6	Agraulis	Non-Heliconius	0.0004	0.4	0	1		0.3347	0.1504	13	8	2019-03-24	2019-04-01
53	53	AGR7	Agraulis	Non-Heliconius	0.0517	51.7	3	7		0.4391	0.1955	12	8	2019-03-23	2019-03-31
54	54	AGR7	Agraulis	Non-Heliconius	0.0027	2.7	1	3		0.4391	0.1955	12	8	2019-03-23	2019-03-31
55	55	AGR7	Agraulis	Non-Heliconius	0.1939	193.9	4	9		0.4391	0.1955	12	8	2019-03-23	2019-03-31
56	56	AGR7	Agraulis	Non-Heliconius	0.6042	604.2	5	11		0.4391	0.1955	12	8	2019-03-23	2019-03-31
57	57	AGR7	Agraulis	Non-Heliconius	0.0004	0.4	0	1		0.4391	0.1955	12	8	2019-03-23	2019-03-31
58	58	AGR7	Agraulis	Non-Heliconius	0.0137	13.7	2	5		0.4391	0.1955	12	8	2019-03-23	2019-03-31
59	59	AGR8	Agraulis	Non-Heliconius	0.0004	0.4	0	1		0.3623	0.175	11	7	2019-03-22	2019-03-29
60	60	AGR8	Agraulis	Non-Heliconius	0.0169	16.9	2	5		0.3623	0.175	11	7	2019-03-22	2019-03-29
61	61	AGR8	Agraulis	Non-Heliconius	0.0029	2.9	1	3		0.3623	0.175	11	7	2019-03-22	2019-03-29
62	62	AGR8	Agraulis	Non-Heliconius	0.0837	83.7	3	7		0.3623	0.175	11	7	2019-03-22	2019-03-29
63	63	AGR8	Agraulis	Non-Heliconius	0.2699	269.9	4	9		0.3623	0.175	11	7	2019-03-22	2019-03-29
64	64	AGR8	Agraulis	Non-Heliconius	0.4104	410.4	5	11		0.3623	0.175	11	7	2019-03-22	2019-03-29
65	65	AGR9	Agraulis	Non-Heliconius	0.0004	0.4	0	1		NA	NA	NA	NA
66	66	AGR9	Agraulis	Non-Heliconius	0.0028	2.8	1	3		NA	NA	NA	NA
67	67	AGRA	Agraulis	Non-Heliconius	0.00026	0.26	0	1		NA	NA	NA	NA
68	68	AGRA	Agraulis	Non-Heliconius	0.0035	3.5	1	3		NA	NA	NA	NA
69	69	AGRB	Agraulis	Non-Heliconius	0.00026	0.26	0	1		NA	NA	NA	NA
70	70	AGRB	Agraulis	Non-Heliconius	0.0027	2.7	1	3		NA	NA	NA	NA
71	71	AGRC	Agraulis	Non-Heliconius	0.00026	0.26	0	1		NA	NA	NA	NA
72	72	AGRC	Agraulis	Non-Heliconius	0.0049	4.9	1	3		NA	NA	NA	NA
73	73	AGRD	Agraulis	Non-Heliconius	0.00026	0.26	0	1		NA	NA	NA	NA
74	74	AGRD	Agraulis	Non-Heliconius	0.0027	2.7	1	3		NA	NA	NA	NA
75	75	AGRE	Agraulis	Non-Heliconius	0.00026	0.26	0	1		NA	NA	NA	NA
76	76	AGRE	Agraulis	Non-Heliconius	0.0027	2.7	1	3		NA	NA	NA	NA
77	77	DD1	Dryadula	Non-Heliconius	0.0004	0.4	0	1		NA	NA	NA	NA
78	78	DD1	Dryadula	Non-Heliconius	0.00102	1.02	1	2		NA	NA	NA	NA
79	79	DD1	Dryadula	Non-Heliconius	0.0035	3.5	1	3		NA	NA	NA	NA
80	80	DD1	Dryadula	Non-Heliconius	0.0083	8.3	2	4		NA	NA	NA	NA
81	81	DD1	Dryadula	Non-Heliconius	0.011	11	2	5		NA	NA	NA	NA
82	82	DD1	Dryadula	Non-Heliconius	0.0122	12.2	2	6		NA	NA	NA	NA
83	83	DD1	Dryadula	Non-Heliconius	0.0122	12.2	3	7		NA	NA	NA	NA
84	84	DD10	Dryadula	Non-Heliconius	0.0175	17.5	2	8		NA	NA	NA	NA
85	85	DD10	Dryadula	Non-Heliconius	0.00054	0.54	0	1		NA	NA	NA	NA
86	86	DD10	Dryadula	Non-Heliconius	0.00148	1.48	1	2		NA	NA	NA	NA
87	87	DD10	Dryadula	Non-Heliconius	0.0023	2.3	1	3		NA	NA	NA	NA
88	88	DD10	Dryadula	Non-Heliconius	0.0031	3.1	1	4		NA	NA	NA	NA
89	89	DD10	Dryadula	Non-Heliconius	0.006	6	2	5		NA	NA	NA	NA
90	90	DD10	Dryadula	Non-Heliconius	0.0116	11.6	2	6		NA	NA	NA	NA
91	91	DD10	Dryadula	Non-Heliconius	0.0107	10.7	2	7		NA	NA	NA	NA
92	92	DD10	Dryadula	Non-Heliconius	0.0234	23.4	2	9		NA	NA	NA	NA
93	93	DD10	Dryadula	Non-Heliconius	0.0334	33.4	3	11		NA	NA	NA	NA
94	94	DD16	Dryadula	Non-Heliconius	0.0024	2.4	1	3		0.6498	0.2736	17	9	2019-03-24	2019-04-02	Dead
95	95	DD16	Dryadula	Non-Heliconius	0.0541	54.1	3	7		0.6498	0.2736	17	9	2019-03-24	2019-04-02	Dead
96	96	DD16	Dryadula	Non-Heliconius	0.0775	77.5	3	9		0.6498	0.2736	17	9	2019-03-24	2019-04-02	Dead
97	97	DD16	Dryadula	Non-Heliconius	0.1661	166.1	4	11		0.6498	0.2736	17	9	2019-03-24	2019-04-02	Dead
98	98	DD16	Dryadula	Non-Heliconius	0.2955	295.5	4	13		0.6498	0.2736	17	9	2019-03-24	2019-04-02	Dead
99	99	DD16	Dryadula	Non-Heliconius	0.00052	0.52	0	1		0.6498	0.2736	17	9	2019-03-24	2019-04-02	Dead
100	100	DD16	Dryadula	Non-Heliconius	0.6676	667.6	5	15		0.6498	0.2736	17	9	2019-03-24	2019-04-02	Dead
101	101	DD16	Dryadula	Non-Heliconius	0.0151	15.1	2	5		0.6498	0.2736	17	9	2019-03-24	2019-04-02	Dead
102	102	DD16	Dryadula	Non-Heliconius	0.7522	752.2	5	16		0.6498	0.2736	17	9	2019-03-24	2019-04-02	Dead
103	103	DD16	Dryadula	Non-Heliconius	0.7216	721.6	5	17	CRAWLER	0.6498	0.2736	17	9	2019-03-24	2019-04-02	Dead
104	104	DD17	Dryadula	Non-Heliconius	0.0094	9.4	2	5		NA	NA	17	NA	2019-03-24		Died pupating
105	105	DD17	Dryadula	Non-Heliconius	0.00052	0.52	0	1		NA	NA	17	NA	2019-03-24		Died pupating
106	106	DD17	Dryadula	Non-Heliconius	0.1159	115.9	3	9		NA	NA	17	NA	2019-03-24		Died pupating
107	107	DD17	Dryadula	Non-Heliconius	0.2044	204.4	4	11		NA	NA	17	NA	2019-03-24		Died pupating
108	108	DD17	Dryadula	Non-Heliconius	0.0018	1.8	1	3		NA	NA	17	NA	2019-03-24		Died pupating
109	109	DD17	Dryadula	Non-Heliconius	0.7016	701.6	5	16		NA	NA	17	NA	2019-03-24		Died pupating
110	110	DD17	Dryadula	Non-Heliconius	0.0392	39.2	3	7		NA	NA	17	NA	2019-03-24		Died pupating
111	111	DD17	Dryadula	Non-Heliconius	0.6287	628.7	5	15		NA	NA	17	NA	2019-03-24		Died pupating
112	112	DD17	Dryadula	Non-Heliconius	0.3866	386.6	4	13		NA	NA	17	NA	2019-03-24		Died pupating
113	113	DD17	Dryadula	Non-Heliconius	0.6721	672.1	5	17	CRAWLER	NA	NA	17	NA	2019-03-24		Died pupating
114	114	DD18	Dryadula	Non-Heliconius	0.00052	0.52	0	1		NA	NA	NA	NA
115	115	DD18	Dryadula	Non-Heliconius	0.0022	2.2	1	3		NA	NA	NA	NA
116	116	DD18	Dryadula	Non-Heliconius	0.0103	10.3	2	5		NA	NA	NA	NA
117	117	DD18	Dryadula	Non-Heliconius	0.04	40	3	7		NA	NA	NA	NA
118	118	DD2	Dryadula	Non-Heliconius	0.0133	13.3	2	5		NA	NA	NA	NA
119	119	DD2	Dryadula	Non-Heliconius	0.0365	36.5	3	6		NA	NA	NA	NA
120	120	DD2	Dryadula	Non-Heliconius	0.0599	59.9	3	7		NA	NA	NA	NA
121	121	DD2	Dryadula	Non-Heliconius	0.0004	0.4	0	1		NA	NA	NA	NA
122	122	DD2	Dryadula	Non-Heliconius	0.00102	1.02	1	2		NA	NA	NA	NA
123	123	DD2	Dryadula	Non-Heliconius	0.0038	3.8	1	3		NA	NA	NA	NA
124	124	DD2	Dryadula	Non-Heliconius	0.0095	9.5	2	4		NA	NA	NA	NA
125	125	DD20	Dryadula	Non-Heliconius	0.00052	0.52	0	1		NA	NA	NA	NA
126	126	DD20	Dryadula	Non-Heliconius	0.0024	2.4	1	3		NA	NA	NA	NA
127	127	DD20	Dryadula	Non-Heliconius	0.0139	13.9	2	5		NA	NA	NA	NA
128	128	DD20	Dryadula	Non-Heliconius	0.0527	52.7	3	7		NA	NA	NA	NA
129	129	DD20	Dryadula	Non-Heliconius	0.079	79	3	9		NA	NA	NA	NA
130	130	DD21	Dryadula	Non-Heliconius	0.00066	0.66	0	1		NA	NA	NA	NA
131	131	DD21	Dryadula	Non-Heliconius	0.0042	4.2	1	3		NA	NA	NA	NA
132	132	DD22	Dryadula	Non-Heliconius	0.015	15	2	5		0.7452	0.3146	16	9	2019-04-17	2019-04-26	Male
133	133	DD22	Dryadula	Non-Heliconius	0.3843	384.3	5	13		0.7452	0.3146	16	9	2019-04-17	2019-04-26	Male
134	134	DD22	Dryadula	Non-Heliconius	0.0478	47.8	3	7		0.7452	0.3146	16	9	2019-04-17	2019-04-26	Male
135	135	DD22	Dryadula	Non-Heliconius	0.8244	824.4	5	15		0.7452	0.3146	16	9	2019-04-17	2019-04-26	Male
136	136	DD22	Dryadula	Non-Heliconius	0.0033	3.3	1	3		0.7452	0.3146	16	9	2019-04-17	2019-04-26	Male
137	137	DD22	Dryadula	Non-Heliconius	0.1394	139.4	4	9		0.7452	0.3146	16	9	2019-04-17	2019-04-26	Male
138	138	DD22	Dryadula	Non-Heliconius	0.00066	0.66	0	1		0.7452	0.3146	16	9	2019-04-17	2019-04-26	Male
139	139	DD22	Dryadula	Non-Heliconius	0.1999	199.9	4	11		0.7452	0.3146	16	9	2019-04-17	2019-04-26	Male
140	140	DD23	Dryadula	Non-Heliconius	0.0483	48.3	3	9		0.6305	0.264	16	9	2019-04-17	2019-04-26	Female
141	141	DD23	Dryadula	Non-Heliconius	0.0023	2.3	1	3		0.6305	0.264	16	9	2019-04-17	2019-04-26	Female
142	142	DD23	Dryadula	Non-Heliconius	0.00066	0.66	0	1		0.6305	0.264	16	9	2019-04-17	2019-04-26	Female
143	143	DD23	Dryadula	Non-Heliconius	0.1991	199.1	4	11		0.6305	0.264	16	9	2019-04-17	2019-04-26	Female
144	144	DD23	Dryadula	Non-Heliconius	0.0272	27.2	2	7		0.6305	0.264	16	9	2019-04-17	2019-04-26	Female
145	145	DD23	Dryadula	Non-Heliconius	0.3256	325.6	5	13		0.6305	0.264	16	9	2019-04-17	2019-04-26	Female
146	146	DD23	Dryadula	Non-Heliconius	0.0163	16.3	2	5		0.6305	0.264	16	9	2019-04-17	2019-04-26	Female
147	147	DD23	Dryadula	Non-Heliconius	0.6984	698.4	5	15		0.6305	0.264	16	9	2019-04-17	2019-04-26	Female
148	148	DD24	Dryadula	Non-Heliconius	0.0031	3.1	1	3		0.5536	0.238	16	9	2019-04-17	2019-04-26	Female
149	149	DD24	Dryadula	Non-Heliconius	0.00066	0.66	0	1		0.5536	0.238	16	9	2019-04-17	2019-04-26	Female
150	150	DD24	Dryadula	Non-Heliconius	0.0155	15.5	2	7		0.5536	0.238	16	9	2019-04-17	2019-04-26	Female
151	151	DD24	Dryadula	Non-Heliconius	0.0068	6.8	2	5		0.5536	0.238	16	9	2019-04-17	2019-04-26	Female
152	152	DD24	Dryadula	Non-Heliconius	0.6291	629.1	5	15		0.5536	0.238	16	9	2019-04-17	2019-04-26	Female
153	153	DD24	Dryadula	Non-Heliconius	0.0621	62.1	3	9		0.5536	0.238	16	9	2019-04-17	2019-04-26	Female
154	154	DD24	Dryadula	Non-Heliconius	0.4213	421.3	5	13		0.5536	0.238	16	9	2019-04-17	2019-04-26	Female
155	155	DD24	Dryadula	Non-Heliconius	0.181	181	4	11		0.5536	0.238	16	9	2019-04-17	2019-04-26	Female
156	156	DD25	Dryadula	Non-Heliconius	0.00066	0.66	0	1		NA	NA	NA	NA
157	157	DD25	Dryadula	Non-Heliconius	0.0039	3.9	1	3		NA	NA	NA	NA
158	158	DD25	Dryadula	Non-Heliconius	0.0099	9.9	2	5		NA	NA	NA	NA
159	159	DD25	Dryadula	Non-Heliconius	0.0507	50.7	3	7		NA	NA	NA	NA
160	160	DD26	Dryadula	Non-Heliconius	0.00048	0.48	0	1		NA	NA	NA	NA
161	161	DD26	Dryadula	Non-Heliconius	0.003	3	1	3		NA	NA	NA	NA
162	162	DD26	Dryadula	Non-Heliconius	0.5845	584.5	5	15		NA	NA	NA	NA
163	163	DD26	Dryadula	Non-Heliconius	0.0112	11.2	2	5		NA	NA	NA	NA
164	164	DD26	Dryadula	Non-Heliconius	0.0106	10.6	2	7		NA	NA	NA	NA
165	165	DD26	Dryadula	Non-Heliconius	0.0384	38.4	3	9		NA	NA	NA	NA
166	166	DD26	Dryadula	Non-Heliconius	0.2241	224.1	4	11		NA	NA	NA	NA
167	167	DD26	Dryadula	Non-Heliconius	0.3874	387.4	4	13		NA	NA	NA	NA
168	168	DD27	Dryadula	Non-Heliconius	0.00048	0.48	0	1		NA	NA	NA	NA
169	169	DD27	Dryadula	Non-Heliconius	0.0014	1.4	1	3		NA	NA	NA	NA
170	170	DD27	Dryadula	Non-Heliconius	0.0057	5.7	1	5		NA	NA	NA	NA
171	171	DD27	Dryadula	Non-Heliconius	0.0115	11.5	2	7		NA	NA	NA	NA
172	172	DD28	Dryadula	Non-Heliconius	0.1838	183.8	4	9		0.4978	0.2192	13	9	2019-04-18	2019-04-27	Female
173	173	DD28	Dryadula	Non-Heliconius	0.4315	431.5	5	11		0.4978	0.2192	13	9	2019-04-18	2019-04-27	Female
174	174	DD28	Dryadula	Non-Heliconius	0.0466	46.6	3	7		0.4978	0.2192	13	9	2019-04-18	2019-04-27	Female
175	175	DD28	Dryadula	Non-Heliconius	0.0032	3.2	1	3		0.4978	0.2192	13	9	2019-04-18	2019-04-27	Female
176	176	DD28	Dryadula	Non-Heliconius	0.0166	16.6	2	5		0.4978	0.2192	13	9	2019-04-18	2019-04-27	Female
177	177	DD28	Dryadula	Non-Heliconius	0.5782	578.2	5	13	CRAWLER	0.4978	0.2192	13	9	2019-04-18	2019-04-27	Female
178	178	DD28	Dryadula	Non-Heliconius	0.00048	0.48	0	1		0.4978	0.2192	13	9	2019-04-18	2019-04-27	Female
179	179	DD29	Dryadula	Non-Heliconius	0.2805	280.5	4	11		NA	NA	NA	NA
180	180	DD29	Dryadula	Non-Heliconius	0.5291	529.1	5	13		NA	NA	NA	NA
181	181	DD29	Dryadula	Non-Heliconius	0.00048	0.48	0	1		NA	NA	NA	NA
182	182	DD29	Dryadula	Non-Heliconius	0.0018	1.8	1	3		NA	NA	NA	NA
183	183	DD29	Dryadula	Non-Heliconius	0.0083	8.3	2	5		NA	NA	NA	NA
184	184	DD29	Dryadula	Non-Heliconius	0.0314	31.4	3	7		NA	NA	NA	NA
185	185	DD29	Dryadula	Non-Heliconius	0.1361	136.1	3	9		NA	NA	NA	NA
186	186	DD3	Dryadula	Non-Heliconius	0.0004	0.4	0	1		NA	NA	NA	NA
187	187	DD3	Dryadula	Non-Heliconius	0.00102	1.02	1	2		NA	NA	NA	NA
188	188	DD3	Dryadula	Non-Heliconius	0.0028	2.8	1	3		NA	NA	NA	NA
189	189	DD3	Dryadula	Non-Heliconius	0.0075	7.5	2	4		NA	NA	NA	NA
190	190	DD3	Dryadula	Non-Heliconius	0.0193	19.3	2	5		NA	NA	NA	NA
191	191	DD3	Dryadula	Non-Heliconius	0.024	24	2	6		NA	NA	NA	NA
192	192	DD3	Dryadula	Non-Heliconius	0.0343	34.3	3	7		NA	NA	NA	NA
193	193	DD3	Dryadula	Non-Heliconius	0.0406	40.6	3	8		NA	NA	NA	NA
194	194	DD3	Dryadula	Non-Heliconius	0.0651	65.1	3	9		NA	NA	NA	NA
195	195	DD3	Dryadula	Non-Heliconius	0.1551	155.1	3	10		NA	NA	NA	NA
196	196	DD3	Dryadula	Non-Heliconius	0.1513	151.3	4	11		NA	NA	NA	NA
197	197	DD30	Dryadula	Non-Heliconius	0.00048	0.48	0	1		NA	NA	NA	NA
198	198	DD4	Dryadula	Non-Heliconius	0.0004	0.4	0	1		NA	NA	NA	NA
199	199	DD4	Dryadula	Non-Heliconius	0.00102	1.02	1	2		NA	NA	NA	NA
200	200	DD4	Dryadula	Non-Heliconius	0.0018	1.8	1	3		NA	NA	NA	NA
201	201	DD4	Dryadula	Non-Heliconius	0.0062	6.2	2	4		NA	NA	NA	NA
202	202	DD4	Dryadula	Non-Heliconius	0.0073	7.3	2	5		NA	NA	NA	NA
203	203	DD4	Dryadula	Non-Heliconius	0.0103	10.3	2	6		NA	NA	NA	NA
204	204	DD4	Dryadula	Non-Heliconius	0.0328	32.8	3	7		NA	NA	NA	NA
205	205	DD5	Dryadula	Non-Heliconius	0.0562	56.2	3	7		NA	NA	NA	NA
206	206	DD5	Dryadula	Non-Heliconius	0.0004	0.4	0	1		NA	NA	NA	NA
207	207	DD5	Dryadula	Non-Heliconius	0.00102	1.02	1	2		NA	NA	NA	NA
208	208	DD5	Dryadula	Non-Heliconius	0.0036	3.6	1	3		NA	NA	NA	NA
209	209	DD5	Dryadula	Non-Heliconius	0.0049	4.9	1	4		NA	NA	NA	NA
210	210	DD5	Dryadula	Non-Heliconius	0.0127	12.7	2	5		NA	NA	NA	NA
211	211	DD5	Dryadula	Non-Heliconius	0.0192	19.2	2	6		NA	NA	NA	NA
212	212	DD6	Dryadula	Non-Heliconius	0.5453	545.3	5	14		0.4712	0.1931	14	9	2019-03-02	2019-03-11
213	213	DD6	Dryadula	Non-Heliconius	0.00054	0.54	0	1		0.4712	0.1931	14	9	2019-03-02	2019-03-11
214	214	DD6	Dryadula	Non-Heliconius	0.0435	43.5	3	7		0.4712	0.1931	14	9	2019-03-02	2019-03-11
215	215	DD6	Dryadula	Non-Heliconius	0.5141	514.1	5	13		0.4712	0.1931	14	9	2019-03-02	2019-03-11
216	216	DD6	Dryadula	Non-Heliconius	0.1529	152.9	4	8		0.4712	0.1931	14	9	2019-03-02	2019-03-11
217	217	DD6	Dryadula	Non-Heliconius	0.0133	13.3	2	5		0.4712	0.1931	14	9	2019-03-02	2019-03-11
218	218	DD6	Dryadula	Non-Heliconius	0.0107	10.7	2	4		0.4712	0.1931	14	9	2019-03-02	2019-03-11
219	219	DD6	Dryadula	Non-Heliconius	0.2336	233.6	4	11		0.4712	0.1931	14	9	2019-03-02	2019-03-11
220	220	DD6	Dryadula	Non-Heliconius	0.00148	1.48	1	2		0.4712	0.1931	14	9	2019-03-02	2019-03-11
221	221	DD6	Dryadula	Non-Heliconius	0.0028	2.8	1	3		0.4712	0.1931	14	9	2019-03-02	2019-03-11
222	222	DD6	Dryadula	Non-Heliconius	0.0436	43.6	3	6		0.4712	0.1931	14	9	2019-03-02	2019-03-11
223	223	DD6	Dryadula	Non-Heliconius	0.1576	157.6	4	9		0.4712	0.1931	14	9	2019-03-02	2019-03-11
224	224	DD7	Dryadula	Non-Heliconius	0.00054	0.54	0	1		NA	NA	NA	NA
225	225	DD7	Dryadula	Non-Heliconius	0.00148	1.48	1	2		NA	NA	NA	NA
226	226	DD7	Dryadula	Non-Heliconius	0.0021	2.1	1	3		NA	NA	NA	NA
227	227	DD7	Dryadula	Non-Heliconius	0.0074	7.4	2	4		NA	NA	NA	NA
228	228	DD7	Dryadula	Non-Heliconius	0.0084	8.4	2	5		NA	NA	NA	NA
229	229	DD7	Dryadula	Non-Heliconius	0.0171	17.1	2	6		NA	NA	NA	NA
230	230	DD7	Dryadula	Non-Heliconius	0.047	47	3	7		NA	NA	NA	NA
231	231	DD7	Dryadula	Non-Heliconius	0.0497	49.7	3	8		NA	NA	NA	NA
232	232	DD7	Dryadula	Non-Heliconius	0.102	102	3	9		NA	NA	NA	NA
233	233	DD7	Dryadula	Non-Heliconius	0.1555	155.5	4	11		NA	NA	NA	NA
234	234	DD8	Dryadula	Non-Heliconius	0.3745	374.5	4	14		0.4143	0.1567	16	9	2019-03-04	2019-03-13
235	235	DD8	Dryadula	Non-Heliconius	0.002	2	1	3		0.4143	0.1567	16	9	2019-03-04	2019-03-13
236	236	DD8	Dryadula	Non-Heliconius	0.1764	176.4	4	9		0.4143	0.1567	16	9	2019-03-04	2019-03-13
237	237	DD8	Dryadula	Non-Heliconius	0.2014	201.4	4	13		0.4143	0.1567	16	9	2019-03-04	2019-03-13
238	238	DD8	Dryadula	Non-Heliconius	0.1556	155.6	4	11		0.4143	0.1567	16	9	2019-03-04	2019-03-13
239	239	DD8	Dryadula	Non-Heliconius	0.0106	10.6	2	5		0.4143	0.1567	16	9	2019-03-04	2019-03-13
240	240	DD8	Dryadula	Non-Heliconius	0.0343	34.3	3	6		0.4143	0.1567	16	9	2019-03-04	2019-03-13
241	241	DD8	Dryadula	Non-Heliconius	0.0084	8.4	2	4		0.4143	0.1567	16	9	2019-03-04	2019-03-13
242	242	DD8	Dryadula	Non-Heliconius	0.00054	0.54	0	1		0.4143	0.1567	16	9	2019-03-04	2019-03-13
243	243	DD8	Dryadula	Non-Heliconius	0.5599	559.9	5	15		0.4143	0.1567	16	9	2019-03-04	2019-03-13
244	244	DD8	Dryadula	Non-Heliconius	0.0495	49.5	3	7		0.4143	0.1567	16	9	2019-03-04	2019-03-13
245	245	DD8	Dryadula	Non-Heliconius	0.1044	104.4	3	8		0.4143	0.1567	16	9	2019-03-04	2019-03-13
246	246	DD8	Dryadula	Non-Heliconius	0.00148	1.48	1	2		0.4143	0.1567	16	9	2019-03-04	2019-03-13
247	247	DD9	Dryadula	Non-Heliconius	0.006	6	2	7		NA	NA	NA	NA
248	248	DD9	Dryadula	Non-Heliconius	0.0079	7.9	2	6		NA	NA	NA	NA
249	249	DD9	Dryadula	Non-Heliconius	0.00054	0.54	0	1		NA	NA	NA	NA
250	250	DD9	Dryadula	Non-Heliconius	0.00148	1.48	1	2		NA	NA	NA	NA
251	251	DD9	Dryadula	Non-Heliconius	0.0027	2.7	1	3		NA	NA	NA	NA
252	252	DD9	Dryadula	Non-Heliconius	0.003	3	1	4		NA	NA	NA	NA
253	253	DD9	Dryadula	Non-Heliconius	0.0073	7.3	2	5		NA	NA	NA	NA
254	254	DRY1	Dryas	Non-Heliconius	0.00066	0.66	0	1		NA	NA	NA	NA
255	255	DRY1	Dryas	Non-Heliconius	0.002275	2.275	1	2		NA	NA	NA	NA
256	256	DRY1	Dryas	Non-Heliconius	0.004	4	1	3		NA	NA	NA	NA
257	257	DRY1	Dryas	Non-Heliconius	0.0139	13.9	2	4		NA	NA	NA	NA
258	258	DRY1	Dryas	Non-Heliconius	0.0158	15.8	2	5		NA	NA	NA	NA
259	259	DRY1	Dryas	Non-Heliconius	0.0515	51.5	3	6		NA	NA	NA	NA
260	260	DRY1	Dryas	Non-Heliconius	0.0597	59.7	3	7		NA	NA	NA	NA
261	261	DRY10	Dryas	Non-Heliconius	0.0037	3.7	1	3		0.4347	0.1823	13	8	2019-02-28	2019-03-07
262	262	DRY10	Dryas	Non-Heliconius	0.0133	13.3	2	5		0.4347	0.1823	13	8	2019-02-28	2019-03-07
263	263	DRY10	Dryas	Non-Heliconius	0.0456	45.6	3	6		0.4347	0.1823	13	8	2019-02-28	2019-03-07
264	264	DRY10	Dryas	Non-Heliconius	0.3918	391.8	5	11		0.4347	0.1823	13	8	2019-02-28	2019-03-07
265	265	DRY10	Dryas	Non-Heliconius	0.4987	498.7	5	13		0.4347	0.1823	13	8	2019-02-28	2019-03-07
266	266	DRY10	Dryas	Non-Heliconius	0.00048	0.48	0	1		0.4347	0.1823	13	8	2019-02-28	2019-03-07
267	267	DRY10	Dryas	Non-Heliconius	0.0491	49.1	3	7		0.4347	0.1823	13	8	2019-02-28	2019-03-07
268	268	DRY10	Dryas	Non-Heliconius	0.0017	1.7	1	2		0.4347	0.1823	13	8	2019-02-28	2019-03-07
269	269	DRY10	Dryas	Non-Heliconius	0.1554	155.4	3	9		0.4347	0.1823	13	8	2019-02-28	2019-03-07
270	270	DRY10	Dryas	Non-Heliconius	0.1542	154.2	4	8		0.4347	0.1823	13	8	2019-02-28	2019-03-07
271	271	DRY10	Dryas	Non-Heliconius	0.0087	8.7	2	4		0.4347	0.1823	13	8	2019-02-28	2019-03-07
272	272	DRY11	Dryas	Non-Heliconius	0.2952	295.2	4	11		0.3518	0.1574	13	7	2019-03-22	2019-03-29
273	273	DRY11	Dryas	Non-Heliconius	0.0006	0.6	0	1		0.3518	0.1574	13	7	2019-03-22	2019-03-29
274	274	DRY11	Dryas	Non-Heliconius	0.0384	38.4	3	7		0.3518	0.1574	13	7	2019-03-22	2019-03-29
275	275	DRY11	Dryas	Non-Heliconius	0.0158	15.8	2	5		0.3518	0.1574	13	7	2019-03-22	2019-03-29
276	276	DRY11	Dryas	Non-Heliconius	0.0038	3.8	1	3		0.3518	0.1574	13	7	2019-03-22	2019-03-29
277	277	DRY11	Dryas	Non-Heliconius	0.4186	418.6	5	13		0.3518	0.1574	13	7	2019-03-22	2019-03-29
278	278	DRY11	Dryas	Non-Heliconius	0.1286	128.6	4	9		0.3518	0.1574	13	7	2019-03-22	2019-03-29
279	279	DRY11	Dryas	Non-Heliconius	0.495	495	5	12		0.3518	0.1574	13	7	2019-03-22	2019-03-29
280	280	DRY12	Dryas	Non-Heliconius	0.427	427	5	13		0.3732	0.1558	13	7	2019-03-22	2019-03-29
281	281	DRY12	Dryas	Non-Heliconius	0.3518	351.8	5	11		0.3732	0.1558	13	7	2019-03-22	2019-03-29
282	282	DRY12	Dryas	Non-Heliconius	0.0275	27.5	3	7		0.3732	0.1558	13	7	2019-03-22	2019-03-29
283	283	DRY12	Dryas	Non-Heliconius	0.1773	177.3	4	9		0.3732	0.1558	13	7	2019-03-22	2019-03-29
284	284	DRY12	Dryas	Non-Heliconius	0.4861	486.1	5	12		0.3732	0.1558	13	7	2019-03-22	2019-03-29
285	285	DRY12	Dryas	Non-Heliconius	0.0121	12.1	2	5		0.3732	0.1558	13	7	2019-03-22	2019-03-29
286	286	DRY12	Dryas	Non-Heliconius	0.0024	2.4	1	3		0.3732	0.1558	13	7	2019-03-22	2019-03-29
287	287	DRY12	Dryas	Non-Heliconius	0.0006	0.6	0	1		0.3732	0.1558	13	7	2019-03-22	2019-03-29
288	288	DRY13	Dryas	Non-Heliconius	0.0549	54.9	3	7		0.437	0.1475	11	8	2019-03-20	2019-03-28
289	289	DRY13	Dryas	Non-Heliconius	0.0164	16.4	2	5		0.437	0.1475	11	8	2019-03-20	2019-03-28
290	290	DRY13	Dryas	Non-Heliconius	0.0028	2.8	1	3		0.437	0.1475	11	8	2019-03-20	2019-03-28
291	291	DRY13	Dryas	Non-Heliconius	0.171	171	4	9		0.437	0.1475	11	8	2019-03-20	2019-03-28
292	292	DRY13	Dryas	Non-Heliconius	0.0006	0.6	0	1		0.437	0.1475	11	8	2019-03-20	2019-03-28
293	293	DRY13	Dryas	Non-Heliconius	0.4497	449.7	5	11		0.437	0.1475	11	8	2019-03-20	2019-03-28
294	294	DRY14	Dryas	Non-Heliconius	0.0006	0.6	0	1		NA	NA	NA	NA
295	295	DRY14	Dryas	Non-Heliconius	0.0037	3.7	1	3		NA	NA	NA	NA
296	296	DRY14	Dryas	Non-Heliconius	0.0186	18.6	2	5		NA	NA	NA	NA
297	297	DRY15	Dryas	Non-Heliconius	0.0006	0.6	0	1		NA	NA	NA	NA
298	298	DRY15	Dryas	Non-Heliconius	0.0028	2.8	1	3		NA	NA	NA	NA
299	299	DRY15	Dryas	Non-Heliconius	0.0156	15.6	2	5		NA	NA	NA	NA
300	300	DRY15	Dryas	Non-Heliconius	0.0121	12.1	2	7		NA	NA	NA	NA
301	301	DRY16	Dryas	Non-Heliconius	0.0024	2.4	1	3		0.5164	0.2115	14	8	2019-04-19	2019-04-27	Male
302	302	DRY16	Dryas	Non-Heliconius	0.5541	554.1	5	13		0.5164	0.2115	14	8	2019-04-19	2019-04-27	Male
303	303	DRY16	Dryas	Non-Heliconius	0.1695	169.5	4	9		0.5164	0.2115	14	8	2019-04-19	2019-04-27	Male
304	304	DRY16	Dryas	Non-Heliconius	0.0004	0.4	0	1		0.5164	0.2115	14	8	2019-04-19	2019-04-27	Male
305	305	DRY16	Dryas	Non-Heliconius	0.1884	188.4	4	11		0.5164	0.2115	14	8	2019-04-19	2019-04-27	Male
306	306	DRY16	Dryas	Non-Heliconius	0.023	23	2	7		0.5164	0.2115	14	8	2019-04-19	2019-04-27	Male
307	307	DRY16	Dryas	Non-Heliconius	0.0084	8.4	2	5		0.5164	0.2115	14	8	2019-04-19	2019-04-27	Male
308	308	DRY17	Dryas	Non-Heliconius	0.0004	0.4	0	1		NA	NA	NA	NA
309	309	DRY17	Dryas	Non-Heliconius	0.0032	3.2	1	3		NA	NA	NA	NA
310	310	DRY17	Dryas	Non-Heliconius	0.0126	12.6	2	5		NA	NA	NA	NA
311	311	DRY17	Dryas	Non-Heliconius	0.051	51	3	7		NA	NA	NA	NA
312	312	DRY17	Dryas	Non-Heliconius	0.1678	167.8	4	9		NA	NA	NA	NA
313	313	DRY17	Dryas	Non-Heliconius	0.2	200	4	11		NA	NA	NA	NA
314	314	DRY17	Dryas	Non-Heliconius	0.4624	462.4	5	13		NA	NA	NA	NA
315	315	DRY18	Dryas	Non-Heliconius	0.0016	1.6	1	3		0.4072	0.1655	13	8	2019-04-18	2019-04-26	Male
316	316	DRY18	Dryas	Non-Heliconius	0.4857	485.7	5	13		0.4072	0.1655	13	8	2019-04-18	2019-04-26	Male
317	317	DRY18	Dryas	Non-Heliconius	0.1181	118.1	3	9		0.4072	0.1655	13	8	2019-04-18	2019-04-26	Male
318	318	DRY18	Dryas	Non-Heliconius	0.2809	280.9	4	11		0.4072	0.1655	13	8	2019-04-18	2019-04-26	Male
319	319	DRY18	Dryas	Non-Heliconius	0.0004	0.4	0	1		0.4072	0.1655	13	8	2019-04-18	2019-04-26	Male
320	320	DRY18	Dryas	Non-Heliconius	0.0212	21.2	2	7		0.4072	0.1655	13	8	2019-04-18	2019-04-26	Male
321	321	DRY18	Dryas	Non-Heliconius	0.0044	4.4	1	5		0.4072	0.1655	13	8	2019-04-18	2019-04-26	Male
322	322	DRY19	Dryas	Non-Heliconius	0.0004	0.4	0	1		NA	NA	NA	NA
323	323	DRY19	Dryas	Non-Heliconius	0.0038	3.8	1	3		NA	NA	NA	NA
324	324	DRY2	Dryas	Non-Heliconius	0.00066	0.66	0	1		0.5458	NA	14	NA	2019-02-20		prepupa was not weighed
325	325	DRY2	Dryas	Non-Heliconius	0.626	626	5	14		0.5458	NA	14	NA	2019-02-20		prepupa was not weighed
326	326	DRY2	Dryas	Non-Heliconius	0.3802	380.2	5	12		0.5458	NA	14	NA	2019-02-20		prepupa was not weighed
327	327	DRY2	Dryas	Non-Heliconius	0.002275	2.275	1	2		0.5458	NA	14	NA	2019-02-20		prepupa was not weighed
328	328	DRY2	Dryas	Non-Heliconius	0.5229	522.9	5	13		0.5458	NA	14	NA	2019-02-20		prepupa was not weighed
329	329	DRY2	Dryas	Non-Heliconius	0.096	96	3	8		0.5458	NA	14	NA	2019-02-20		prepupa was not weighed
330	330	DRY2	Dryas	Non-Heliconius	0.1752	175.2	3	9		0.5458	NA	14	NA	2019-02-20		prepupa was not weighed
331	331	DRY2	Dryas	Non-Heliconius	0.0105	10.5	2	4		0.5458	NA	14	NA	2019-02-20		prepupa was not weighed
332	332	DRY2	Dryas	Non-Heliconius	0.225	225	4	11		0.5458	NA	14	NA	2019-02-20		prepupa was not weighed
333	333	DRY2	Dryas	Non-Heliconius	0.0105	10.5	2	5		0.5458	NA	14	NA	2019-02-20		prepupa was not weighed
334	334	DRY2	Dryas	Non-Heliconius	0.0423	42.3	3	6		0.5458	NA	14	NA	2019-02-20		prepupa was not weighed
335	335	DRY2	Dryas	Non-Heliconius	0.0024	2.4	1	3		0.5458	NA	14	NA	2019-02-20		prepupa was not weighed
336	336	DRY2	Dryas	Non-Heliconius	0.1648	164.8	4	10		0.5458	NA	14	NA	2019-02-20		prepupa was not weighed
337	337	DRY2	Dryas	Non-Heliconius	0.055	55	3	7		0.5458	NA	14	NA	2019-02-20		prepupa was not weighed
338	338	DRY20	Dryas	Non-Heliconius	0.0004	0.4	0	1		NA	NA	NA	NA
339	339	DRY3	Dryas	Non-Heliconius	0.00066	0.66	0	1		NA	NA	NA	NA
340	340	DRY3	Dryas	Non-Heliconius	0.002275	2.275	1	2		NA	NA	NA	NA
341	341	DRY3	Dryas	Non-Heliconius	0.0023	2.3	1	3		NA	NA	NA	NA
342	342	DRY3	Dryas	Non-Heliconius	0.0115	11.5	2	4		NA	NA	NA	NA
343	343	DRY3	Dryas	Non-Heliconius	0.0123	12.3	2	5		NA	NA	NA	NA
344	344	DRY3	Dryas	Non-Heliconius	0.0335	33.5	3	6		NA	NA	NA	NA
345	345	DRY3	Dryas	Non-Heliconius	0.0433	43.3	3	7		NA	NA	NA	NA
346	346	DRY4	Dryas	Non-Heliconius	0.00066	0.66	0	1		NA	NA	NA	NA
347	347	DRY4	Dryas	Non-Heliconius	0.002275	2.275	1	2		NA	NA	NA	NA
348	348	DRY4	Dryas	Non-Heliconius	0.0019	1.9	1	3		NA	NA	NA	NA
349	349	DRY6	Dryas	Non-Heliconius	0.0407	40.7	3	7		NA	NA	NA	NA
350	350	DRY6	Dryas	Non-Heliconius	0.00048	0.48	0	1		NA	NA	NA	NA
351	351	DRY6	Dryas	Non-Heliconius	0.0017	1.7	1	2		NA	NA	NA	NA
352	352	DRY6	Dryas	Non-Heliconius	0.0027	2.7	1	3		NA	NA	NA	NA
353	353	DRY6	Dryas	Non-Heliconius	0.0118	11.8	2	4		NA	NA	NA	NA
354	354	DRY6	Dryas	Non-Heliconius	0.1107	110.7	3	9		NA	NA	NA	NA
355	355	DRY6	Dryas	Non-Heliconius	0.0182	18.2	2	5		NA	NA	NA	NA
356	356	DRY6	Dryas	Non-Heliconius	0.0259	25.9	2	6		NA	NA	NA	NA
357	357	DRY6	Dryas	Non-Heliconius	0.1159	115.9	3	8		NA	NA	NA	NA
358	358	DRY7	Dryas	Non-Heliconius	0.1605	160.5	4	8		0.3424	NA	13	NA	2019-02-28		Dead
359	359	DRY7	Dryas	Non-Heliconius	0.0144	14.4	2	5		0.3424	NA	13	NA	2019-02-28		Dead
360	360	DRY7	Dryas	Non-Heliconius	0.1574	157.4	4	9		0.3424	NA	13	NA	2019-02-28		Dead
361	361	DRY7	Dryas	Non-Heliconius	0.0108	10.8	2	4		0.3424	NA	13	NA	2019-02-28		Dead
362	362	DRY7	Dryas	Non-Heliconius	0.0501	50.1	3	7		0.3424	NA	13	NA	2019-02-28		Dead
363	363	DRY7	Dryas	Non-Heliconius	0.0024	2.4	1	3		0.3424	NA	13	NA	2019-02-28		Dead
364	364	DRY7	Dryas	Non-Heliconius	0.0431	43.1	3	6		0.3424	NA	13	NA	2019-02-28		Dead
365	365	DRY7	Dryas	Non-Heliconius	0.0017	1.7	1	2		0.3424	NA	13	NA	2019-02-28		Dead
366	366	DRY7	Dryas	Non-Heliconius	0.00048	0.48	0	1		0.3424	NA	13	NA	2019-02-28		Dead
367	367	DRY7	Dryas	Non-Heliconius	0.3713	371.3	4	11		0.3424	NA	13	NA	2019-02-28		Dead
368	368	DRY7	Dryas	Non-Heliconius	0.3714	371.4	4	13		0.3424	NA	13	NA	2019-02-28		Dead
369	369	DRY8	Dryas	Non-Heliconius	0.043	43	3	6		NA	NA	NA	NA
370	370	DRY8	Dryas	Non-Heliconius	0.0419	41.9	3	7		NA	NA	NA	NA
371	371	DRY8	Dryas	Non-Heliconius	0.1705	170.5	4	8		NA	NA	NA	NA
372	372	DRY8	Dryas	Non-Heliconius	0.1423	142.3	3	9		NA	NA	NA	NA
373	373	DRY8	Dryas	Non-Heliconius	0.2714	271.4	4	11		NA	NA	NA	NA
374	374	DRY8	Dryas	Non-Heliconius	0.0104	10.4	2	4		NA	NA	NA	NA
375	375	DRY8	Dryas	Non-Heliconius	0.0162	16.2	2	5		NA	NA	NA	NA
376	376	DRY8	Dryas	Non-Heliconius	0.0017	1.7	1	2		NA	NA	NA	NA
377	377	DRY8	Dryas	Non-Heliconius	0.002	2	1	3		NA	NA	NA	NA
378	378	DRY8	Dryas	Non-Heliconius	0.00048	0.48	0	1		NA	NA	NA	NA
379	379	DRY9	Dryas	Non-Heliconius	0.0017	1.7	1	2		0.4566	NA	14	NA	2019-03-01		Dead
380	380	DRY9	Dryas	Non-Heliconius	0.0095	9.5	2	5		0.4566	NA	14	NA	2019-03-01		Dead
381	381	DRY9	Dryas	Non-Heliconius	0.4953	495.3	5	13		0.4566	NA	14	NA	2019-03-01		Dead
382	382	DRY9	Dryas	Non-Heliconius	0.002	2	1	3		0.4566	NA	14	NA	2019-03-01		Dead
383	383	DRY9	Dryas	Non-Heliconius	0.0023	2.3	1	4		0.4566	NA	14	NA	2019-03-01		Dead
384	384	DRY9	Dryas	Non-Heliconius	0.00048	0.48	0	1		0.4566	NA	14	NA	2019-03-01		Dead
385	385	DRY9	Dryas	Non-Heliconius	0.1259	125.9	3	9		0.4566	NA	14	NA	2019-03-01		Dead
386	386	DRY9	Dryas	Non-Heliconius	0.0441	44.1	3	7		0.4566	NA	14	NA	2019-03-01		Dead
387	387	DRY9	Dryas	Non-Heliconius	0.1711	171.1	4	11		0.4566	NA	14	NA	2019-03-01		Dead
388	388	DRY9	Dryas	Non-Heliconius	0.0481	48.1	3	8		0.4566	NA	14	NA	2019-03-01		Dead
389	389	DRY9	Dryas	Non-Heliconius	0.0117	11.7	2	6		0.4566	NA	14	NA	2019-03-01		Dead
390	390	ERA1	Erato	Heliconius	0.00042	0.42	0	1		NA	NA	NA	NA
391	391	ERA1	Erato	Heliconius	0.0013	1.3	1	2		NA	NA	NA	NA
392	392	ERA1	Erato	Heliconius	0.002	2	1	3		NA	NA	NA	NA
393	393	ERA1	Erato	Heliconius	0.0102	10.2	2	4		NA	NA	NA	NA
394	394	ERA1	Erato	Heliconius	0.0295	29.5	2	5		NA	NA	NA	NA
395	395	ERA1	Erato	Heliconius	0.0305	30.5	3	6		NA	NA	NA	NA
396	396	ERA1	Erato	Heliconius	0.114	114	3	8		NA	NA	NA	NA
397	397	ERA1	Erato	Heliconius	0.04	40	3	7		NA	NA	NA	NA
398	398	ERA10	Erato	Heliconius	0.00086	0.86	0	1		NA	NA	NA	NA
399	399	ERA10	Erato	Heliconius	0.00226	2.26	1	2		NA	NA	NA	NA
400	400	ERA10	Erato	Heliconius	0.0037	3.7	1	3		NA	NA	NA	NA
401	401	ERA10	Erato	Heliconius	0.0066	6.6	2	4		NA	NA	NA	NA
402	402	ERA11	Erato	Heliconius	0.0151	15.1	2	5		0.2628	0.0873	12	8	2019-03-21	2019-03-29
403	403	ERA11	Erato	Heliconius	0.0019	1.9	1	3		0.2628	0.0873	12	8	2019-03-21	2019-03-29
404	404	ERA11	Erato	Heliconius	0.0748	74.8	3	9		0.2628	0.0873	12	8	2019-03-21	2019-03-29
405	405	ERA11	Erato	Heliconius	0.0466	46.6	3	7		0.2628	0.0873	12	8	2019-03-21	2019-03-29
406	406	ERA11	Erato	Heliconius	0.00048	0.48	0	1		0.2628	0.0873	12	8	2019-03-21	2019-03-29
407	407	ERA11	Erato	Heliconius	0.3003	300.3	5	12		0.2628	0.0873	12	8	2019-03-21	2019-03-29
408	408	ERA11	Erato	Heliconius	0.2967	296.7	5	11		0.2628	0.0873	12	8	2019-03-21	2019-03-29
409	409	ERA12	Erato	Heliconius	0.3228	322.8	5	11		0.2972	NA	11	8	2019-03-20	2019-03-28	dead
410	410	ERA12	Erato	Heliconius	0.0283	28.3	2	5		0.2972	NA	11	8	2019-03-20	2019-03-28	dead
411	411	ERA12	Erato	Heliconius	0.00048	0.48	0	1		0.2972	NA	11	8	2019-03-20	2019-03-28	dead
412	412	ERA12	Erato	Heliconius	0.172	172	4	9		0.2972	NA	11	8	2019-03-20	2019-03-28	dead
413	413	ERA12	Erato	Heliconius	0.0026	2.6	1	3		0.2972	NA	11	8	2019-03-20	2019-03-28	dead
414	414	ERA12	Erato	Heliconius	0.1056	105.6	3	7		0.2972	NA	11	8	2019-03-20	2019-03-28	dead
415	415	ERA13	Erato	Heliconius	0.00048	0.48	0	1		NA	NA	NA	NA
416	416	ERA13	Erato	Heliconius	0.0021	2.1	1	3		NA	NA	NA	NA
417	417	ERA13	Erato	Heliconius	0.0281	28.1	2	5		NA	NA	NA	NA
418	418	ERA14	Erato	Heliconius	0.0026	2.6	1	3		0.2734	0.091	12	8	2019-03-21	2019-03-29
419	419	ERA14	Erato	Heliconius	0.3143	314.3	5	12		0.2734	0.091	12	8	2019-03-21	2019-03-29
420	420	ERA14	Erato	Heliconius	0.0836	83.6	3	9		0.2734	0.091	12	8	2019-03-21	2019-03-29
421	421	ERA14	Erato	Heliconius	0.00048	0.48	0	1		0.2734	0.091	12	8	2019-03-21	2019-03-29
422	422	ERA14	Erato	Heliconius	0.2541	254.1	4	11		0.2734	0.091	12	8	2019-03-21	2019-03-29
423	423	ERA14	Erato	Heliconius	0.0482	48.2	3	7		0.2734	0.091	12	8	2019-03-21	2019-03-29
424	424	ERA14	Erato	Heliconius	0.0188	18.8	2	5		0.2734	0.091	12	8	2019-03-21	2019-03-29
425	425	ERA15	Erato	Heliconius	0.3268	326.8	5	11		0.3759	0.1354	12	8	2019-03-21	2019-03-29
426	426	ERA15	Erato	Heliconius	0.0138	13.8	2	5		0.3759	0.1354	12	8	2019-03-21	2019-03-29
427	427	ERA15	Erato	Heliconius	0.00048	0.48	0	1		0.3759	0.1354	12	8	2019-03-21	2019-03-29
428	428	ERA15	Erato	Heliconius	0.0482	48.2	3	7		0.3759	0.1354	12	8	2019-03-21	2019-03-29
429	429	ERA15	Erato	Heliconius	0.429	429	5	12		0.3759	0.1354	12	8	2019-03-21	2019-03-29
430	430	ERA15	Erato	Heliconius	0.1132	113.2	4	9		0.3759	0.1354	12	8	2019-03-21	2019-03-29
431	431	ERA15	Erato	Heliconius	0.003	3	1	3		0.3759	0.1354	12	8	2019-03-21	2019-03-29
432	432	ERA16	Erato	Heliconius	0.00062	0.62	0	1		0.2931	NA	12	NA	2019-04-15		dead
433	433	ERA16	Erato	Heliconius	0.0034	3.4	1	3		0.2931	NA	12	NA	2019-04-15		dead
434	434	ERA16	Erato	Heliconius	0.0831	83.1	3	9		0.2931	NA	12	NA	2019-04-15		dead
435	435	ERA16	Erato	Heliconius	0.1091	109.1	3	7		0.2931	NA	12	NA	2019-04-15		dead
436	436	ERA16	Erato	Heliconius	0.0179	17.9	2	5		0.2931	NA	12	NA	2019-04-15		dead
437	437	ERA16	Erato	Heliconius	0.294	294	5	11		0.2931	NA	12	NA	2019-04-15		dead
438	438	ERA17	Erato	Heliconius	0.0253	25.3	2	9		0.2738	0.1545	15	8	2019-04-18	2019-04-26	Female
439	439	ERA17	Erato	Heliconius	0.1026	102.6	3	11		0.2738	0.1545	15	8	2019-04-18	2019-04-26	Female
440	440	ERA17	Erato	Heliconius	0.1912	191.2	4	13		0.2738	0.1545	15	8	2019-04-18	2019-04-26	Female
441	441	ERA17	Erato	Heliconius	0.0031	3.1	1	5		0.2738	0.1545	15	8	2019-04-18	2019-04-26	Female
442	442	ERA17	Erato	Heliconius	0.3309	330.9	5	15		0.2738	0.1545	15	8	2019-04-18	2019-04-26	Female
443	443	ERA17	Erato	Heliconius	0.00062	0.62	0	1		0.2738	0.1545	15	8	2019-04-18	2019-04-26	Female
444	444	ERA17	Erato	Heliconius	0.0046	4.6	2	7		0.2738	0.1545	15	8	2019-04-18	2019-04-26	Female
445	445	ERA17	Erato	Heliconius	0.0015	1.5	1	3		0.2738	0.1545	15	8	2019-04-18	2019-04-26	Female
446	446	ERA18	Erato	Heliconius	0.00062	0.62	0	1		NA	NA	NA	NA
447	447	ERA18	Erato	Heliconius	0.0234	23.4	2	5		NA	NA	NA	NA
448	448	ERA18	Erato	Heliconius	0.0035	3.5	1	3		NA	NA	NA	NA
449	449	ERA19	Erato	Heliconius	0.0024	2.4	1	3		NA	NA	NA	NA
450	450	ERA19	Erato	Heliconius	0.00062	0.62	0	1		NA	NA	NA	NA
451	451	ERA2	Erato	Heliconius	0.0328	32.8	3	7		NA	NA	NA	NA
452	452	ERA2	Erato	Heliconius	0.0623	62.3	3	8		NA	NA	NA	NA
453	453	ERA2	Erato	Heliconius	0.0056	5.6	2	4		NA	NA	NA	NA
454	454	ERA2	Erato	Heliconius	0.0013	1.3	1	2		NA	NA	NA	NA
455	455	ERA2	Erato	Heliconius	0.008	8	2	5		NA	NA	NA	NA
456	456	ERA2	Erato	Heliconius	0.0225	22.5	3	6		NA	NA	NA	NA
457	457	ERA2	Erato	Heliconius	0.0019	1.9	1	3		NA	NA	NA	NA
458	458	ERA2	Erato	Heliconius	0.00042	0.42	0	1		NA	NA	NA	NA
459	459	ERA20	Erato	Heliconius	0.0234	23.4	2	5		0.3751	NA	12	NA	2019-04-15		dead
460	460	ERA20	Erato	Heliconius	0.0035	3.5	1	3		0.3751	NA	12	NA	2019-04-15		dead
461	461	ERA20	Erato	Heliconius	0.00062	0.62	0	1		0.3751	NA	12	NA	2019-04-15		dead
462	462	ERA20	Erato	Heliconius	0.092	92	3	7		0.3751	NA	12	NA	2019-04-15		dead
463	463	ERA20	Erato	Heliconius	0.3591	359.1	5	11		0.3751	NA	12	NA	2019-04-15		dead
464	464	ERA20	Erato	Heliconius	0.1051	105.1	3	9		0.3751	NA	12	NA	2019-04-15		dead
465	465	ERA3	Erato	Heliconius	0.00042	0.42	0	1		NA	NA	NA	NA
466	466	ERA3	Erato	Heliconius	0.0013	1.3	1	2		NA	NA	NA	NA
467	467	ERA3	Erato	Heliconius	0.0021	2.1	1	3		NA	NA	NA	NA
468	468	ERA3	Erato	Heliconius	0.0034	3.4	2	4		NA	NA	NA	NA
469	469	ERA3	Erato	Heliconius	0.0071	7.1	2	5		NA	NA	NA	NA
470	470	ERA4	Erato	Heliconius	0.0647	64.7	3	7		NA	NA	NA	NA
471	471	ERA4	Erato	Heliconius	0.00042	0.42	0	1		NA	NA	NA	NA
472	472	ERA4	Erato	Heliconius	0.0024	2.4	1	3		NA	NA	NA	NA
473	473	ERA4	Erato	Heliconius	0.0013	1.3	1	2		NA	NA	NA	NA
474	474	ERA4	Erato	Heliconius	0.0126	12.6	2	4		NA	NA	NA	NA
475	475	ERA4	Erato	Heliconius	0.0217	21.7	2	5		NA	NA	NA	NA
476	476	ERA4	Erato	Heliconius	0.0351	35.1	3	6		NA	NA	NA	NA
477	477	ERA4	Erato	Heliconius	0.1563	156.3	4	8		NA	NA	NA	NA
478	478	ERA5	Erato	Heliconius	0.033	33	3	8		NA	NA	NA	NA
479	479	ERA5	Erato	Heliconius	0.0013	1.3	1	2		NA	NA	NA	NA
480	480	ERA5	Erato	Heliconius	0.0017	1.7	1	3		NA	NA	NA	NA
481	481	ERA5	Erato	Heliconius	0.0031	3.1	2	4		NA	NA	NA	NA
482	482	ERA5	Erato	Heliconius	0.0055	5.5	2	5		NA	NA	NA	NA
483	483	ERA5	Erato	Heliconius	0.0093	9.3	2	6		NA	NA	NA	NA
484	484	ERA5	Erato	Heliconius	0.0106	10.6	2	7		NA	NA	NA	NA
485	485	ERA5	Erato	Heliconius	0.00042	0.42	0	1		NA	NA	NA	NA
486	486	ERA6	Erato	Heliconius	0.109	109	3	9		0.2268	0.1271	12	8	2019-02-28	2019-03-08
487	487	ERA6	Erato	Heliconius	0.029	29	2	5		0.2268	0.1271	12	8	2019-02-28	2019-03-08
488	488	ERA6	Erato	Heliconius	0.0995	99.5	3	8		0.2268	0.1271	12	8	2019-02-28	2019-03-08
489	489	ERA6	Erato	Heliconius	0.2174	217.4	4	11		0.2268	0.1271	12	8	2019-02-28	2019-03-08
490	490	ERA6	Erato	Heliconius	0.0029	2.9	1	3		0.2268	0.1271	12	8	2019-02-28	2019-03-08
491	491	ERA6	Erato	Heliconius	0.0773	77.3	3	7		0.2268	0.1271	12	8	2019-02-28	2019-03-08
492	492	ERA6	Erato	Heliconius	0.00086	0.86	0	1		0.2268	0.1271	12	8	2019-02-28	2019-03-08
493	493	ERA6	Erato	Heliconius	0.00226	2.26	1	2		0.2268	0.1271	12	8	2019-02-28	2019-03-08
494	494	ERA6	Erato	Heliconius	0.0072	7.2	2	4		0.2268	0.1271	12	8	2019-02-28	2019-03-08
495	495	ERA6	Erato	Heliconius	0.0537	53.7	3	6		0.2268	0.1271	12	8	2019-02-28	2019-03-08
496	496	ERA7	Erato	Heliconius	0.00226	2.26	1	2		0.3318	0.1322	12	8	2019-02-28	2019-03-08
497	497	ERA7	Erato	Heliconius	0.0034	3.4	1	3		0.3318	0.1322	12	8	2019-02-28	2019-03-08
498	498	ERA7	Erato	Heliconius	0.0369	36.9	3	6		0.3318	0.1322	12	8	2019-02-28	2019-03-08
499	499	ERA7	Erato	Heliconius	0.0085	8.5	2	4		0.3318	0.1322	12	8	2019-02-28	2019-03-08
500	500	ERA7	Erato	Heliconius	0.0126	12.6	2	5		0.3318	0.1322	12	8	2019-02-28	2019-03-08
501	501	ERA7	Erato	Heliconius	0.00086	0.86	0	1		0.3318	0.1322	12	8	2019-02-28	2019-03-08
502	502	ERA7	Erato	Heliconius	0.0573	57.3	3	7		0.3318	0.1322	12	8	2019-02-28	2019-03-08
503	503	ERA7	Erato	Heliconius	0.1121	112.1	3	9		0.3318	0.1322	12	8	2019-02-28	2019-03-08
504	504	ERA7	Erato	Heliconius	0.2657	265.7	4	11		0.3318	0.1322	12	8	2019-02-28	2019-03-08
505	505	ERA7	Erato	Heliconius	0.119	119	4	8		0.3318	0.1322	12	8	2019-02-28	2019-03-08
506	506	ERA8	Erato	Heliconius	0.145	145	4	8		0.4025	0.1687	11	8	2019-02-27	2019-03-07
507	507	ERA8	Erato	Heliconius	0.108	108	4	6		0.4025	0.1687	11	8	2019-02-27	2019-03-07
508	508	ERA8	Erato	Heliconius	0.1081	108.1	3	7		0.4025	0.1687	11	8	2019-02-27	2019-03-07
509	509	ERA8	Erato	Heliconius	0.4586	458.6	5	11		0.4025	0.1687	11	8	2019-02-27	2019-03-07
510	510	ERA8	Erato	Heliconius	0.03	30	2	5		0.4025	0.1687	11	8	2019-02-27	2019-03-07
511	511	ERA8	Erato	Heliconius	0.0152	15.2	2	4		0.4025	0.1687	11	8	2019-02-27	2019-03-07
512	512	ERA8	Erato	Heliconius	0.266	266	4	9		0.4025	0.1687	11	8	2019-02-27	2019-03-07
513	513	ERA8	Erato	Heliconius	0.00226	2.26	1	2		0.4025	0.1687	11	8	2019-02-27	2019-03-07
514	514	ERA8	Erato	Heliconius	0.0069	6.9	1	3		0.4025	0.1687	11	8	2019-02-27	2019-03-07
515	515	ERA8	Erato	Heliconius	0.00086	0.86	0	1		0.4025	0.1687	11	8	2019-02-27	2019-03-07
516	516	ERA9	Erato	Heliconius	0.00086	0.86	0	1		NA	NA	NA	NA
517	517	ERA9	Erato	Heliconius	0.0041	4.1	1	3		NA	NA	NA	NA
518	518	ERA9	Erato	Heliconius	0.1459	145.9	4	8		NA	NA	NA	NA
519	519	ERA9	Erato	Heliconius	0.1586	158.6	4	9		NA	NA	NA	NA
520	520	ERA9	Erato	Heliconius	0.00226	2.26	1	2		NA	NA	NA	NA
521	521	ERA9	Erato	Heliconius	0.009	9	2	4		NA	NA	NA	NA
522	522	ERA9	Erato	Heliconius	0.0305	30.5	2	5		NA	NA	NA	NA
523	523	ERA9	Erato	Heliconius	0.041	41	3	6		NA	NA	NA	NA
524	524	ERA9	Erato	Heliconius	0.1525	152.5	4	7		NA	NA	NA	NA
525	525	HEC1	Hecale	Heliconius	0.0145	14.5	3	6		NA	NA	NA	NA
526	526	HEC1	Hecale	Heliconius	0.0328	32.8	3	7		NA	NA	NA	NA
527	527	HEC1	Hecale	Heliconius	0.0665	66.5	3	8		NA	NA	NA	NA
528	528	HEC1	Hecale	Heliconius	0.087	87	3	9		NA	NA	NA	NA
529	529	HEC1	Hecale	Heliconius	0.0015	1.5	1	2		NA	NA	NA	NA
530	530	HEC1	Hecale	Heliconius	0.0023	2.3	1	3		NA	NA	NA	NA
531	531	HEC1	Hecale	Heliconius	0.0052	5.2	2	4		NA	NA	NA	NA
532	532	HEC1	Hecale	Heliconius	0.0061	6.1	2	5		NA	NA	NA	NA
533	533	HEC1	Hecale	Heliconius	0.00056	0.56	0	1		NA	NA	NA	NA
534	534	HEC11	Hecale	Heliconius	0.647	647	5	11		0.5414	NA	13	NA	2019-03-18		Dead on 25/3/19
535	535	HEC11	Hecale	Heliconius	0.632	632	5	13		0.5414	NA	13	NA	2019-03-18		Dead on 25/3/19
536	536	HEC11	Hecale	Heliconius	0.2804	280.4	4	9		0.5414	NA	13	NA	2019-03-18		Dead on 25/3/19
537	537	HEC11	Hecale	Heliconius	0.0817	81.7	3	7		0.5414	NA	13	NA	2019-03-18		Dead on 25/3/19
538	538	HEC11	Hecale	Heliconius	0.00048	0.48	0	1		0.5414	NA	13	NA	2019-03-18		Dead on 25/3/19
539	539	HEC11	Hecale	Heliconius	0.0148	14.8	2	5		0.5414	NA	13	NA	2019-03-18		Dead on 25/3/19
540	540	HEC11	Hecale	Heliconius	0.0031	3.1	1	3		0.5414	NA	13	NA	2019-03-18		Dead on 25/3/19
541	541	HEC13	Hecale	Heliconius	0.00048	0.48	0	1		NA	NA	NA	NA
542	542	HEC13	Hecale	Heliconius	0.0027	2.7	1	3		NA	NA	NA	NA
543	543	HEC16	Hecale	Heliconius	0.1255	125.5	4	11		0.5555	0.2139	15	8	2019-03-24	2019-04-01
544	544	HEC16	Hecale	Heliconius	0.061	61	3	9		0.5555	0.2139	15	8	2019-03-24	2019-04-01
545	545	HEC16	Hecale	Heliconius	0.5588	558.8	5	13		0.5555	0.2139	15	8	2019-03-24	2019-04-01
546	546	HEC16	Hecale	Heliconius	0.0263	26.3	2	7		0.5555	0.2139	15	8	2019-03-24	2019-04-01
547	547	HEC16	Hecale	Heliconius	0.6198	619.8	5	15		0.5555	0.2139	15	8	2019-03-24	2019-04-01
548	548	HEC16	Hecale	Heliconius	0.0138	13.8	2	5		0.5555	0.2139	15	8	2019-03-24	2019-04-01
549	549	HEC16	Hecale	Heliconius	0.0022	2.2	1	3		0.5555	0.2139	15	8	2019-03-24	2019-04-01
550	550	HEC16	Hecale	Heliconius	0.00034	0.34	0	1		0.5555	0.2139	15	8	2019-03-24	2019-04-01
551	551	HEC17	Hecale	Heliconius	0.0124	12.4	2	5		0.5936	0.1725	13	9	2019-03-22	2019-03-31
552	552	HEC17	Hecale	Heliconius	0.1769	176.9	4	9		0.5936	0.1725	13	9	2019-03-22	2019-03-31
553	553	HEC17	Hecale	Heliconius	0.00034	0.34	0	1		0.5936	0.1725	13	9	2019-03-22	2019-03-31
554	554	HEC17	Hecale	Heliconius	0.0022	2.2	1	3		0.5936	0.1725	13	9	2019-03-22	2019-03-31
555	555	HEC17	Hecale	Heliconius	0.4405	440.5	5	11		0.5936	0.1725	13	9	2019-03-22	2019-03-31
556	556	HEC17	Hecale	Heliconius	0.6845	684.5	5	13		0.5936	0.1725	13	9	2019-03-22	2019-03-31
557	557	HEC17	Hecale	Heliconius	0.0689	68.9	3	7		0.5936	0.1725	13	9	2019-03-22	2019-03-31
558	558	HEC2	Hecale	Heliconius	0.1902	190.2	4	9		NA	NA	NA	NA
559	559	HEC2	Hecale	Heliconius	0.00056	0.56	0	1		NA	NA	NA	NA
560	560	HEC2	Hecale	Heliconius	0.0015	1.5	1	2		NA	NA	NA	NA
561	561	HEC2	Hecale	Heliconius	0.0024	2.4	1	3		NA	NA	NA	NA
562	562	HEC2	Hecale	Heliconius	0.0926	92.6	3	8		NA	NA	NA	NA
563	563	HEC2	Hecale	Heliconius	0.008	8	2	4		NA	NA	NA	NA
564	564	HEC2	Hecale	Heliconius	0.0427	42.7	3	6		NA	NA	NA	NA
565	565	HEC2	Hecale	Heliconius	0.0411	41.1	3	7		NA	NA	NA	NA
566	566	HEC2	Hecale	Heliconius	0.0132	13.2	2	5		NA	NA	NA	NA
567	567	HEC20	Hecale	Heliconius	0.003	3	1	3		0.5811	NA	13	NA	2019-03-22		it fell, dead on 25/3/19
568	568	HEC20	Hecale	Heliconius	0.4783	478.3	5	11		0.5811	NA	13	NA	2019-03-22		it fell, dead on 25/3/19
569	569	HEC20	Hecale	Heliconius	0.1173	117.3	3	7		0.5811	NA	13	NA	2019-03-22		it fell, dead on 25/3/19
570	570	HEC20	Hecale	Heliconius	0.00034	0.34	0	1		0.5811	NA	13	NA	2019-03-22		it fell, dead on 25/3/19
571	571	HEC20	Hecale	Heliconius	0.1822	182.2	4	9		0.5811	NA	13	NA	2019-03-22		it fell, dead on 25/3/19
572	572	HEC20	Hecale	Heliconius	0.7133	713.3	5	13		0.5811	NA	13	NA	2019-03-22		it fell, dead on 25/3/19
573	573	HEC20	Hecale	Heliconius	0.0287	28.7	2	5		0.5811	NA	13	NA	2019-03-22		it fell, dead on 25/3/19
574	574	HEC21	Hecale	Heliconius	0.00044	0.44	0	1		NA	NA	NA	NA
575	575	HEC22	Hecale	Heliconius	0.00044	0.44	0	1		NA	NA	NA	NA
576	576	HEC23	Hecale	Heliconius	0.0022	2.2	1	3		NA	NA	NA	NA
577	577	HEC23	Hecale	Heliconius	0.00044	0.44	0	1		NA	NA	NA	NA
578	578	HEC24	Hecale	Heliconius	0.00044	0.44	0	1		NA	NA	NA	NA
579	579	HEC25	Hecale	Heliconius	0.00044	0.44	0	1		NA	NA	NA	NA
580	580	HEC25	Hecale	Heliconius	0.0034	3.4	1	3		NA	NA	NA	NA
581	581	HEC26	Hecale	Heliconius	0.0021	2.1	1	3		0.7259	0.2529	13	9	2019-04-18	2019-04-27	Male
582	582	HEC26	Hecale	Heliconius	0.00038	0.38	0	1		0.7259	0.2529	13	9	2019-04-18	2019-04-27	Male
583	583	HEC26	Hecale	Heliconius	0.2782	278.2	4	9		0.7259	0.2529	13	9	2019-04-18	2019-04-27	Male
584	584	HEC26	Hecale	Heliconius	0.6272	627.2	5	11		0.7259	0.2529	13	9	2019-04-18	2019-04-27	Male
585	585	HEC26	Hecale	Heliconius	0.0173	17.3	2	5		0.7259	0.2529	13	9	2019-04-18	2019-04-27	Male
586	586	HEC26	Hecale	Heliconius	0.8295	829.5	5	13		0.7259	0.2529	13	9	2019-04-18	2019-04-27	Male
587	587	HEC26	Hecale	Heliconius	0.069	69	3	7		0.7259	0.2529	13	9	2019-04-18	2019-04-27	Male
588	588	HEC27	Hecale	Heliconius	0.0371	37.1	3	7		NA	NA	NA	NA
589	589	HEC27	Hecale	Heliconius	0.2445	244.5	4	9		NA	NA	NA	NA
590	590	HEC27	Hecale	Heliconius	0.002	2	1	3		NA	NA	NA	NA
591	591	HEC27	Hecale	Heliconius	0.0137	13.7	2	5		NA	NA	NA	NA
592	592	HEC27	Hecale	Heliconius	0.00038	0.38	0	1		NA	NA	NA	NA
593	593	HEC28	Hecale	Heliconius	0.2688	268.8	4	9		NA	NA	NA	NA
594	594	HEC28	Hecale	Heliconius	0.0025	2.5	1	3		NA	NA	NA	NA
595	595	HEC28	Hecale	Heliconius	0.00038	0.38	0	1		NA	NA	NA	NA
596	596	HEC28	Hecale	Heliconius	0.07	70	3	7		NA	NA	NA	NA
597	597	HEC28	Hecale	Heliconius	0.7546	754.6	5	11		NA	NA	NA	NA
598	598	HEC28	Hecale	Heliconius	0.0175	17.5	2	5		NA	NA	NA	NA
599	599	HEC29	Hecale	Heliconius	0.601	601	5	11		0.5187	0.1849	13	9	2019-04-18	2019-04-27	Female
600	600	HEC29	Hecale	Heliconius	0.2563	256.3	4	9		0.5187	0.1849	13	9	2019-04-18	2019-04-27	Female
601	601	HEC29	Hecale	Heliconius	0.6073	607.3	5	13		0.5187	0.1849	13	9	2019-04-18	2019-04-27	Female
602	602	HEC29	Hecale	Heliconius	0.0075	7.5	2	5		0.5187	0.1849	13	9	2019-04-18	2019-04-27	Female
603	603	HEC29	Hecale	Heliconius	0.0343	34.3	3	7		0.5187	0.1849	13	9	2019-04-18	2019-04-27	Female
604	604	HEC29	Hecale	Heliconius	0.00038	0.38	0	1		0.5187	0.1849	13	9	2019-04-18	2019-04-27	Female
605	605	HEC29	Hecale	Heliconius	0.0021	2.1	1	3		0.5187	0.1849	13	9	2019-04-18	2019-04-27	Female
606	606	HEC3	Hecale	Heliconius	0.0015	1.5	1	2		NA	NA	NA	NA
607	607	HEC3	Hecale	Heliconius	0.0018	1.8	1	3		NA	NA	NA	NA
608	608	HEC3	Hecale	Heliconius	0.005	5	2	4		NA	NA	NA	NA
609	609	HEC3	Hecale	Heliconius	0.00056	0.56	0	1		NA	NA	NA	NA
610	610	HEC3	Hecale	Heliconius	0.01	10	2	5		NA	NA	NA	NA
611	611	HEC3	Hecale	Heliconius	0.0718	71.8	3	8		NA	NA	NA	NA
612	612	HEC3	Hecale	Heliconius	0.1981	198.1	4	9		NA	NA	NA	NA
613	613	HEC3	Hecale	Heliconius	0.0181	18.1	2	6		NA	NA	NA	NA
614	614	HEC3	Hecale	Heliconius	0.0299	29.9	2	7		NA	NA	NA	NA
615	615	HEC30	Hecale	Heliconius	0.00038	0.38	0	1		NA	NA	NA	NA
616	616	HEC4	Hecale	Heliconius	0.0124	12.4	2	6		NA	NA	NA	NA
617	617	HEC4	Hecale	Heliconius	0.0308	30.8	3	7		NA	NA	NA	NA
618	618	HEC4	Hecale	Heliconius	0.0432	43.2	3	8		NA	NA	NA	NA
619	619	HEC4	Hecale	Heliconius	0.008	8	2	4		NA	NA	NA	NA
620	620	HEC4	Hecale	Heliconius	0.00056	0.56	0	1		NA	NA	NA	NA
621	621	HEC4	Hecale	Heliconius	0.0015	1.5	1	2		NA	NA	NA	NA
622	622	HEC4	Hecale	Heliconius	0.0028	2.8	1	3		NA	NA	NA	NA
623	623	HEC4	Hecale	Heliconius	0.0082	8.2	2	5		NA	NA	NA	NA
624	624	HEC5	Hecale	Heliconius	0.00056	0.56	0	1		NA	NA	NA	NA
625	625	HEC5	Hecale	Heliconius	0.0015	1.5	1	2		NA	NA	NA	NA
626	626	HEC5	Hecale	Heliconius	0.0031	3.1	1	3		NA	NA	NA	NA
627	627	HEC5	Hecale	Heliconius	0.0083	8.3	2	4		NA	NA	NA	NA
628	628	HEC6	Hecale	Heliconius	0.0372	37.2	3	6		0.3526	NA	14	NA	2019-03-04		Dead
629	629	HEC6	Hecale	Heliconius	0.0019	1.9	1	3		0.3526	NA	14	NA	2019-03-04		Dead
630	630	HEC6	Hecale	Heliconius	0.0115	11.5	2	5		0.3526	NA	14	NA	2019-03-04		Dead
631	631	HEC6	Hecale	Heliconius	0.144	144	4	9		0.3526	NA	14	NA	2019-03-04		Dead
632	632	HEC6	Hecale	Heliconius	0.0059	5.9	2	4		0.3526	NA	14	NA	2019-03-04		Dead
633	633	HEC6	Hecale	Heliconius	0.001425	1.425	1	2		0.3526	NA	14	NA	2019-03-04		Dead
634	634	HEC6	Hecale	Heliconius	0.0526	52.6	3	7		0.3526	NA	14	NA	2019-03-04		Dead
635	635	HEC6	Hecale	Heliconius	0.4463	446.3	5	13		0.3526	NA	14	NA	2019-03-04		Dead
636	636	HEC6	Hecale	Heliconius	0.00052	0.52	0	1		0.3526	NA	14	NA	2019-03-04		Dead
637	637	HEC6	Hecale	Heliconius	0.4035	403.5	5	11		0.3526	NA	14	NA	2019-03-04		Dead
638	638	HEC7	Hecale	Heliconius	0.1721	172.1	4	11		0.6481	NA	14	NA	2019-03-04		Dead
639	639	HEC7	Hecale	Heliconius	0.024	24	2	7		0.6481	NA	14	NA	2019-03-04		Dead
640	640	HEC7	Hecale	Heliconius	0.69	690	5	13		0.6481	NA	14	NA	2019-03-04		Dead
641	641	HEC7	Hecale	Heliconius	0.0866	86.6	3	9		0.6481	NA	14	NA	2019-03-04		Dead
642	642	HEC7	Hecale	Heliconius	0.0075	7.5	2	5		0.6481	NA	14	NA	2019-03-04		Dead
643	643	HEC7	Hecale	Heliconius	0.0021	2.1	1	3		0.6481	NA	14	NA	2019-03-04		Dead
644	644	HEC7	Hecale	Heliconius	0.0076	7.6	2	4		0.6481	NA	14	NA	2019-03-04		Dead
645	645	HEC7	Hecale	Heliconius	0.0074	7.4	2	6		0.6481	NA	14	NA	2019-03-04		Dead
646	646	HEC7	Hecale	Heliconius	0.00052	0.52	0	1		0.6481	NA	14	NA	2019-03-04		Dead
647	647	HEC7	Hecale	Heliconius	0.001425	1.425	1	2		0.6481	NA	14	NA	2019-03-04		Dead
648	648	HEC8	Hecale	Heliconius	0.0015	1.5	1	4		NA	NA	NA	NA
649	649	HEC8	Hecale	Heliconius	0.00052	0.52	0	1		NA	NA	NA	NA
650	650	HEC8	Hecale	Heliconius	0.001425	1.425	1	2		NA	NA	NA	NA
651	651	HEC8	Hecale	Heliconius	0.0015	1.5	1	3		NA	NA	NA	NA
652	652	HEC9	Hecale	Heliconius	0.0226	22.6	2	5		0.5912	0.2054	13	9	2019-03-02	2019-03-11
653	653	HEC9	Hecale	Heliconius	0.6781	678.1	5	13		0.5912	0.2054	13	9	2019-03-02	2019-03-11
654	654	HEC9	Hecale	Heliconius	0.0585	58.5	3	6		0.5912	0.2054	13	9	2019-03-02	2019-03-11
655	655	HEC9	Hecale	Heliconius	0.7315	731.5	5	11		0.5912	0.2054	13	9	2019-03-02	2019-03-11
656	656	HEC9	Hecale	Heliconius	0.0038	3.8	1	3		0.5912	0.2054	13	9	2019-03-02	2019-03-11
657	657	HEC9	Hecale	Heliconius	0.001425	1.425	1	2		0.5912	0.2054	13	9	2019-03-02	2019-03-11
658	658	HEC9	Hecale	Heliconius	0.2169	216.9	4	9		0.5912	0.2054	13	9	2019-03-02	2019-03-11
659	659	HEC9	Hecale	Heliconius	0.0109	10.9	2	4		0.5912	0.2054	13	9	2019-03-02	2019-03-11
660	660	HEC9	Hecale	Heliconius	0.00052	0.52	0	1		0.5912	0.2054	13	9	2019-03-02	2019-03-11
661	661	HEC9	Hecale	Heliconius	0.0767	76.7	3	7		0.5912	0.2054	13	9	2019-03-02	2019-03-11
662	662	MEL1	Melpomene	Heliconius	0.0058	5.8	2	6		NA	NA	NA	NA
663	663	MEL1	Melpomene	Heliconius	0.0102	10.2	2	7		NA	NA	NA	NA
664	664	MEL1	Melpomene	Heliconius	0.0221	22.1	2	8		NA	NA	NA	NA
665	665	MEL1	Melpomene	Heliconius	0.0021	2.1	1	3		NA	NA	NA	NA
666	666	MEL1	Melpomene	Heliconius	0.0031	3.1	1	4		NA	NA	NA	NA
667	667	MEL1	Melpomene	Heliconius	0.0063	6.3	2	5		NA	NA	NA	NA
668	668	MEL1	Melpomene	Heliconius	0.00046	0.46	0	1		NA	NA	NA	NA
669	669	MEL1	Melpomene	Heliconius	0.00138	1.38	1	2		NA	NA	NA	NA
670	670	MEL1	Melpomene	Heliconius	0.0242	24.2	2	9		NA	NA	NA	NA
671	671	MEL10	Melpomene	Heliconius	0.0098	9.8	2	4		0.3734	0.122	11	8	2019-02-25	2019-03-05
672	672	MEL10	Melpomene	Heliconius	0.00132	1.32	1	2		0.3734	0.122	11	8	2019-02-25	2019-03-05
673	673	MEL10	Melpomene	Heliconius	0.0035	3.5	1	3		0.3734	0.122	11	8	2019-02-25	2019-03-05
674	674	MEL10	Melpomene	Heliconius	0.4473	447.3	4	10		0.3734	0.122	11	8	2019-02-25	2019-03-05
675	675	MEL10	Melpomene	Heliconius	0.4164	416.4	5	11		0.3734	0.122	11	8	2019-02-25	2019-03-05
676	676	MEL10	Melpomene	Heliconius	0.0162	16.2	2	5		0.3734	0.122	11	8	2019-02-25	2019-03-05
677	677	MEL10	Melpomene	Heliconius	0.0749	74.9	3	7		0.3734	0.122	11	8	2019-02-25	2019-03-05
678	678	MEL10	Melpomene	Heliconius	0.0293	29.3	3	6		0.3734	0.122	11	8	2019-02-25	2019-03-05
679	679	MEL10	Melpomene	Heliconius	0.4307	430.7	5	9		0.3734	0.122	11	8	2019-02-25	2019-03-05
680	680	MEL10	Melpomene	Heliconius	0.00038	0.38	0	1		0.3734	0.122	11	8	2019-02-25	2019-03-05
681	681	MEL10	Melpomene	Heliconius	0.1133	113.3	4	8		0.3734	0.122	11	8	2019-02-25	2019-03-05
682	682	MEL12	Melpomene	Heliconius	0.0015	1.5	1	3		NA	NA	NA	NA
683	683	MEL12	Melpomene	Heliconius	0.0004	0.4	0	1		NA	NA	NA	NA
684	684	MEL16	Melpomene	Heliconius	0.0016	1.6	1	3		0.5	0.173	12	8	2019-03-21	2019-03-29
685	685	MEL16	Melpomene	Heliconius	0.0079	7.9	2	5		0.5	0.173	12	8	2019-03-21	2019-03-29
686	686	MEL16	Melpomene	Heliconius	0.0457	45.7	3	7		0.5	0.173	12	8	2019-03-21	2019-03-29
687	687	MEL16	Melpomene	Heliconius	0.00044	0.44	0	1		0.5	0.173	12	8	2019-03-21	2019-03-29
688	688	MEL16	Melpomene	Heliconius	0.1412	141.2	4	9		0.5	0.173	12	8	2019-03-21	2019-03-29
689	689	MEL16	Melpomene	Heliconius	0.5872	587.2	5	11		0.5	0.173	12	8	2019-03-21	2019-03-29
690	690	MEL16	Melpomene	Heliconius	0.5711	571.1	5	12		0.5	0.173	12	8	2019-03-21	2019-03-29
691	691	MEL17	Melpomene	Heliconius	0.1351	135.1	4	11		0.3938	0.1182	15	9	2019-03-24	2019-04-02
692	692	MEL17	Melpomene	Heliconius	0.0348	34.8	3	7		0.3938	0.1182	15	9	2019-03-24	2019-04-02
693	693	MEL17	Melpomene	Heliconius	0.4733	473.3	5	15		0.3938	0.1182	15	9	2019-03-24	2019-04-02
694	694	MEL17	Melpomene	Heliconius	0.00044	0.44	0	1		0.3938	0.1182	15	9	2019-03-24	2019-04-02
695	695	MEL17	Melpomene	Heliconius	0.2686	268.6	4	13		0.3938	0.1182	15	9	2019-03-24	2019-04-02
696	696	MEL17	Melpomene	Heliconius	0.0264	26.4	2	9		0.3938	0.1182	15	9	2019-03-24	2019-04-02
697	697	MEL17	Melpomene	Heliconius	0.0038	3.8	1	5		0.3938	0.1182	15	9	2019-03-24	2019-04-02
698	698	MEL17	Melpomene	Heliconius	0.0019	1.9	1	3		0.3938	0.1182	15	9	2019-03-24	2019-04-02
699	699	MEL18	Melpomene	Heliconius	0.00044	0.44	0	1		0.3545	0.1118	14	8	2019-03-23	2019-03-31
700	700	MEL18	Melpomene	Heliconius	0.0112	11.2	2	5		0.3545	0.1118	14	8	2019-03-23	2019-03-31
701	701	MEL18	Melpomene	Heliconius	0.0021	2.1	1	3		0.3545	0.1118	14	8	2019-03-23	2019-03-31
702	702	MEL18	Melpomene	Heliconius	0.1062	106.2	3	9		0.3545	0.1118	14	8	2019-03-23	2019-03-31
703	703	MEL18	Melpomene	Heliconius	0.1938	193.8	4	11		0.3545	0.1118	14	8	2019-03-23	2019-03-31
704	704	MEL18	Melpomene	Heliconius	0.4809	480.9	5	13		0.3545	0.1118	14	8	2019-03-23	2019-03-31
705	705	MEL18	Melpomene	Heliconius	0.0104	10.4	2	7		0.3545	0.1118	14	8	2019-03-23	2019-03-31
706	706	MEL18	Melpomene	Heliconius	0.4089	408.9	5	14		0.3545	0.1118	14	8	2019-03-23	2019-03-31
707	707	MEL19	Melpomene	Heliconius	0.175	175	4	9		0.5067	0.1778	12	8	2019-03-21	2019-03-29
708	708	MEL19	Melpomene	Heliconius	0.0176	17.6	2	5		0.5067	0.1778	12	8	2019-03-21	2019-03-29
709	709	MEL19	Melpomene	Heliconius	0.0042	4.2	1	3		0.5067	0.1778	12	8	2019-03-21	2019-03-29
710	710	MEL19	Melpomene	Heliconius	0.5032	503.2	5	11		0.5067	0.1778	12	8	2019-03-21	2019-03-29
711	711	MEL19	Melpomene	Heliconius	0.5615	561.5	5	12		0.5067	0.1778	12	8	2019-03-21	2019-03-29
712	712	MEL19	Melpomene	Heliconius	0.00044	0.44	0	1		0.5067	0.1778	12	8	2019-03-21	2019-03-29
713	713	MEL19	Melpomene	Heliconius	0.0647	64.7	3	7		0.5067	0.1778	12	8	2019-03-21	2019-03-29
714	714	MEL2	Melpomene	Heliconius	0.00046	0.46	0	1		NA	NA	NA	NA
715	715	MEL2	Melpomene	Heliconius	0.0239	23.9	2	8		NA	NA	NA	NA
716	716	MEL2	Melpomene	Heliconius	0.0024	2.4	1	3		NA	NA	NA	NA
717	717	MEL2	Melpomene	Heliconius	0.008	8	2	6		NA	NA	NA	NA
718	718	MEL2	Melpomene	Heliconius	0.0316	31.6	3	9		NA	NA	NA	NA
719	719	MEL2	Melpomene	Heliconius	0.00138	1.38	1	2		NA	NA	NA	NA
720	720	MEL2	Melpomene	Heliconius	0.0143	14.3	2	7		NA	NA	NA	NA
721	721	MEL2	Melpomene	Heliconius	0.007	7	2	5		NA	NA	NA	NA
722	722	MEL2	Melpomene	Heliconius	0.0035	3.5	1	4		NA	NA	NA	NA
723	723	MEL20	Melpomene	Heliconius	0.00044	0.44	0	1		0.4836	NA	12	8	2019-03-21	2019-03-29	dead
724	724	MEL20	Melpomene	Heliconius	0.0835	83.5	3	7		0.4836	NA	12	8	2019-03-21	2019-03-29	dead
725	725	MEL20	Melpomene	Heliconius	0.1783	178.3	4	9		0.4836	NA	12	8	2019-03-21	2019-03-29	dead
726	726	MEL20	Melpomene	Heliconius	0.504	504	5	11		0.4836	NA	12	8	2019-03-21	2019-03-29	dead
727	727	MEL20	Melpomene	Heliconius	0.0032	3.2	1	3		0.4836	NA	12	8	2019-03-21	2019-03-29	dead
728	728	MEL20	Melpomene	Heliconius	0.0215	21.5	2	5		0.4836	NA	12	8	2019-03-21	2019-03-29	dead
729	729	MEL20	Melpomene	Heliconius	0.5481	548.1	5	12		0.4836	NA	12	8	2019-03-21	2019-03-29	dead
730	730	MEL21	Melpomene	Heliconius	0.00038	0.38	0	1		NA	NA	NA	NA
731	731	MEL21	Melpomene	Heliconius	0.0038	3.8	1	7		NA	NA	NA	NA
732	732	MEL21	Melpomene	Heliconius	0.017	17	2	9		NA	NA	NA	NA
733	733	MEL21	Melpomene	Heliconius	0.0006	0.6	1	3		NA	NA	NA	NA
734	734	MEL21	Melpomene	Heliconius	0.0011	1.1	1	5		NA	NA	NA	NA
735	735	MEL22	Melpomene	Heliconius	0.5264	526.4	5	13		0.4453	0.1463	13	8	2019-04-13	2019-04-21
736	736	MEL22	Melpomene	Heliconius	0.003	3	1	3		0.4453	0.1463	13	8	2019-04-13	2019-04-21
737	737	MEL22	Melpomene	Heliconius	0.0106	10.6	2	5		0.4453	0.1463	13	8	2019-04-13	2019-04-21
738	738	MEL22	Melpomene	Heliconius	0.0412	41.2	3	7		0.4453	0.1463	13	8	2019-04-13	2019-04-21
739	739	MEL22	Melpomene	Heliconius	0.483	483	5	11		0.4453	0.1463	13	8	2019-04-13	2019-04-21
740	740	MEL22	Melpomene	Heliconius	0.1434	143.4	4	9		0.4453	0.1463	13	8	2019-04-13	2019-04-21
741	741	MEL22	Melpomene	Heliconius	0.00038	0.38	0	1		0.4453	0.1463	13	8	2019-04-13	2019-04-21
742	742	MEL23	Melpomene	Heliconius	0.00038	0.38	0	1		NA	NA	NA	NA
743	743	MEL24	Melpomene	Heliconius	0.4694	469.4	5	11		0.3714	NA	13	NA	2019-04-13		dead
744	744	MEL24	Melpomene	Heliconius	0.5189	518.9	5	13		0.3714	NA	13	NA	2019-04-13		dead
745	745	MEL24	Melpomene	Heliconius	0.00038	0.38	0	1		0.3714	NA	13	NA	2019-04-13		dead
746	746	MEL24	Melpomene	Heliconius	0.002	2	1	3		0.3714	NA	13	NA	2019-04-13		dead
747	747	MEL24	Melpomene	Heliconius	0.0078	7.8	2	5		0.3714	NA	13	NA	2019-04-13		dead
748	748	MEL24	Melpomene	Heliconius	0.037	37	3	7		0.3714	NA	13	NA	2019-04-13		dead
749	749	MEL24	Melpomene	Heliconius	0.1367	136.7	4	9		0.3714	NA	13	NA	2019-04-13		dead
750	750	MEL25	Melpomene	Heliconius	0.4315	431.5	5	11		0.3776	NA	13	NA	2019-04-13		dead
751	751	MEL25	Melpomene	Heliconius	0.0021	2.1	1	3		0.3776	NA	13	NA	2019-04-13		dead
752	752	MEL25	Melpomene	Heliconius	0.0099	9.9	2	5		0.3776	NA	13	NA	2019-04-13		dead
753	753	MEL25	Melpomene	Heliconius	0.1099	109.9	3	9		0.3776	NA	13	NA	2019-04-13		dead
754	754	MEL25	Melpomene	Heliconius	0.4583	458.3	5	13		0.3776	NA	13	NA	2019-04-13		dead
755	755	MEL25	Melpomene	Heliconius	0.0311	31.1	3	7		0.3776	NA	13	NA	2019-04-13		dead
756	756	MEL25	Melpomene	Heliconius	0.00038	0.38	0	1		0.3776	NA	13	NA	2019-04-13		dead
757	757	MEL3	Melpomene	Heliconius	0.00046	0.46	0	1		NA	NA	NA	NA
758	758	MEL3	Melpomene	Heliconius	0.0041	4.1	1	4		NA	NA	NA	NA
759	759	MEL3	Melpomene	Heliconius	0.00138	1.38	1	2		NA	NA	NA	NA
760	760	MEL3	Melpomene	Heliconius	0.1484	148.4	4	9		NA	NA	NA	NA
761	761	MEL3	Melpomene	Heliconius	0.0365	36.5	3	7		NA	NA	NA	NA
762	762	MEL3	Melpomene	Heliconius	0.0798	79.8	3	8		NA	NA	NA	NA
763	763	MEL3	Melpomene	Heliconius	0.002	2	1	3		NA	NA	NA	NA
764	764	MEL3	Melpomene	Heliconius	0.0268	26.8	3	6		NA	NA	NA	NA
765	765	MEL3	Melpomene	Heliconius	0.0079	7.9	2	5		NA	NA	NA	NA
766	766	MEL4	Melpomene	Heliconius	0.4869	486.9	5	15		0.431	0.1505	16	8	2019-02-20	2019-02-28	prepupa was not weighed, prossible wrong individual
767	767	MEL4	Melpomene	Heliconius	0.4855	485.5	5	16		0.431	0.1505	16	8	2019-02-20	2019-02-28	prepupa was not weighed, prossible wrong individual
768	768	MEL4	Melpomene	Heliconius	0.0354	35.4	3	10		0.431	0.1505	16	8	2019-02-20	2019-02-28	prepupa was not weighed, prossible wrong individual
769	769	MEL4	Melpomene	Heliconius	0.0748	74.8	3	11		0.431	0.1505	16	8	2019-02-20	2019-02-28	prepupa was not weighed, prossible wrong individual
770	770	MEL4	Melpomene	Heliconius	0.13	130	4	13		0.431	0.1505	16	8	2019-02-20	2019-02-28	prepupa was not weighed, prossible wrong individual
771	771	MEL4	Melpomene	Heliconius	0.2879	287.9	4	14		0.431	0.1505	16	8	2019-02-20	2019-02-28	prepupa was not weighed, prossible wrong individual
772	772	MEL4	Melpomene	Heliconius	0.00046	0.46	0	1		0.431	0.1505	16	8	2019-02-20	2019-02-28	prepupa was not weighed, prossible wrong individual
773	773	MEL4	Melpomene	Heliconius	0.00138	1.38	1	2		0.431	0.1505	16	8	2019-02-20	2019-02-28	prepupa was not weighed, prossible wrong individual
774	774	MEL4	Melpomene	Heliconius	0.0021	2.1	1	3		0.431	0.1505	16	8	2019-02-20	2019-02-28	prepupa was not weighed, prossible wrong individual
775	775	MEL4	Melpomene	Heliconius	0.0033	3.3	1	4		0.431	0.1505	16	8	2019-02-20	2019-02-28	prepupa was not weighed, prossible wrong individual
776	776	MEL4	Melpomene	Heliconius	0.009	9	2	5		0.431	0.1505	16	8	2019-02-20	2019-02-28	prepupa was not weighed, prossible wrong individual
777	777	MEL4	Melpomene	Heliconius	0.011	11	3	6		0.431	0.1505	16	8	2019-02-20	2019-02-28	prepupa was not weighed, prossible wrong individual
778	778	MEL4	Melpomene	Heliconius	0.0262	26.2	2	7		0.431	0.1505	16	8	2019-02-20	2019-02-28	prepupa was not weighed, prossible wrong individual
779	779	MEL4	Melpomene	Heliconius	0.0369	36.9	3	8		0.431	0.1505	16	8	2019-02-20	2019-02-28	prepupa was not weighed, prossible wrong individual
780	780	MEL4	Melpomene	Heliconius	0.057	57	3	9		0.431	0.1505	16	8	2019-02-20	2019-02-28	prepupa was not weighed, prossible wrong individual
781	781	MEL4	Melpomene	Heliconius	0.155	155	4	12		0.431	0.1505	16	8	2019-02-20	2019-02-28	prepupa was not weighed, prossible wrong individual
782	782	MEL5	Melpomene	Heliconius	0.00046	0.46	0	1		NA	NA	NA	NA
783	783	MEL5	Melpomene	Heliconius	0.0064	6.4	2	4		NA	NA	NA	NA
784	784	MEL5	Melpomene	Heliconius	0.0089	8.9	2	5		NA	NA	NA	NA
785	785	MEL5	Melpomene	Heliconius	0.0293	29.3	3	6		NA	NA	NA	NA
786	786	MEL5	Melpomene	Heliconius	0.036	36	3	7		NA	NA	NA	NA
787	787	MEL5	Melpomene	Heliconius	0.0789	78.9	3	8		NA	NA	NA	NA
788	788	MEL5	Melpomene	Heliconius	0.1675	167.5	4	9		NA	NA	NA	NA
789	789	MEL5	Melpomene	Heliconius	0.00138	1.38	1	2		NA	NA	NA	NA
790	790	MEL5	Melpomene	Heliconius	0.0024	2.4	1	3		NA	NA	NA	NA
791	791	MEL6	Melpomene	Heliconius	0.00038	0.38	0	1		0.461	0.172	13	8	2019-02-27	2019-03-07
792	792	MEL6	Melpomene	Heliconius	0.00132	1.32	1	2		0.461	0.172	13	8	2019-02-27	2019-03-07
793	793	MEL6	Melpomene	Heliconius	0.0016	1.6	1	3		0.461	0.172	13	8	2019-02-27	2019-03-07
794	794	MEL6	Melpomene	Heliconius	0.0022	2.2	1	4		0.461	0.172	13	8	2019-02-27	2019-03-07
795	795	MEL6	Melpomene	Heliconius	0.0065	6.5	2	5		0.461	0.172	13	8	2019-02-27	2019-03-07
796	796	MEL6	Melpomene	Heliconius	0.0113	11.3	3	6		0.461	0.172	13	8	2019-02-27	2019-03-07
797	797	MEL6	Melpomene	Heliconius	0.0183	18.3	2	7		0.461	0.172	13	8	2019-02-27	2019-03-07
798	798	MEL6	Melpomene	Heliconius	0.0321	32.1	2	8		0.461	0.172	13	8	2019-02-27	2019-03-07
799	799	MEL6	Melpomene	Heliconius	0.1036	103.6	3	9		0.461	0.172	13	8	2019-02-27	2019-03-07
800	800	MEL6	Melpomene	Heliconius	0.1284	128.4	4	10		0.461	0.172	13	8	2019-02-27	2019-03-07
801	801	MEL6	Melpomene	Heliconius	0.3516	351.6	4	11		0.461	0.172	13	8	2019-02-27	2019-03-07
802	802	MEL6	Melpomene	Heliconius	0.5201	520.1	5	13		0.461	0.172	13	8	2019-02-27	2019-03-07
803	803	MEL7	Melpomene	Heliconius	0.3602	360.2	5	13		NA	NA	NA	NA
804	804	MEL7	Melpomene	Heliconius	0.0094	9.4	3	6		NA	NA	NA	NA
805	805	MEL7	Melpomene	Heliconius	0.0018	1.8	1	3		NA	NA	NA	NA
806	806	MEL7	Melpomene	Heliconius	0.00132	1.32	1	2		NA	NA	NA	NA
807	807	MEL7	Melpomene	Heliconius	0.0016	1.6	1	4		NA	NA	NA	NA
808	808	MEL7	Melpomene	Heliconius	0.00038	0.38	0	1		NA	NA	NA	NA
809	809	MEL7	Melpomene	Heliconius	0.0053	5.3	2	5		NA	NA	NA	NA
810	810	MEL7	Melpomene	Heliconius	0.136	136	4	11		NA	NA	NA	NA
811	811	MEL7	Melpomene	Heliconius	0.1139	113.9	4	10		NA	NA	NA	NA
812	812	MEL7	Melpomene	Heliconius	0.0148	14.8	2	7		NA	NA	NA	NA
813	813	MEL7	Melpomene	Heliconius	0.0465	46.5	3	9		NA	NA	NA	NA
814	814	MEL7	Melpomene	Heliconius	0.0376	37.6	2	8		NA	NA	NA	NA
815	815	MEL8	Melpomene	Heliconius	0.00038	0.38	0	1		0.3988	0.12	14	8	2019-02-28	2019-03-08
816	816	MEL8	Melpomene	Heliconius	0.00132	1.32	1	2		0.3988	0.12	14	8	2019-02-28	2019-03-08
817	817	MEL8	Melpomene	Heliconius	0.0012	1.2	1	3		0.3988	0.12	14	8	2019-02-28	2019-03-08
818	818	MEL8	Melpomene	Heliconius	0.0021	2.1	1	4		0.3988	0.12	14	8	2019-02-28	2019-03-08
819	819	MEL8	Melpomene	Heliconius	0.0025	2.5	1	5		0.3988	0.12	14	8	2019-02-28	2019-03-08
820	820	MEL8	Melpomene	Heliconius	0.005	5	3	6		0.3988	0.12	14	8	2019-02-28	2019-03-08
821	821	MEL8	Melpomene	Heliconius	0.0072	7.2	2	7		0.3988	0.12	14	8	2019-02-28	2019-03-08
822	822	MEL8	Melpomene	Heliconius	0.0194	19.4	2	8		0.3988	0.12	14	8	2019-02-28	2019-03-08
823	823	MEL8	Melpomene	Heliconius	0.02888	28.88	3	9		0.3988	0.12	14	8	2019-02-28	2019-03-08
824	824	MEL8	Melpomene	Heliconius	0.0937	93.7	3	10		0.3988	0.12	14	8	2019-02-28	2019-03-08
825	825	MEL8	Melpomene	Heliconius	0.1044	104.4	3	11		0.3988	0.12	14	8	2019-02-28	2019-03-08
826	826	MEL8	Melpomene	Heliconius	0.3955	395.5	4	13		0.3988	0.12	14	8	2019-02-28	2019-03-08
827	827	MEL9	Melpomene	Heliconius	0.00038	0.38	0	1		0.43	0.1657	13	8	2019-02-27	2019-03-07
828	828	MEL9	Melpomene	Heliconius	0.00132	1.32	1	2		0.43	0.1657	13	8	2019-02-27	2019-03-07
829	829	MEL9	Melpomene	Heliconius	0.0029	2.9	1	3		0.43	0.1657	13	8	2019-02-27	2019-03-07
830	830	MEL9	Melpomene	Heliconius	0.0072	7.2	2	4		0.43	0.1657	13	8	2019-02-27	2019-03-07
831	831	MEL9	Melpomene	Heliconius	0.0099	9.9	2	5		0.43	0.1657	13	8	2019-02-27	2019-03-07
832	832	MEL9	Melpomene	Heliconius	0.0212	21.2	3	6		0.43	0.1657	13	8	2019-02-27	2019-03-07
833	833	MEL9	Melpomene	Heliconius	0.0292	29.2	3	7		0.43	0.1657	13	8	2019-02-27	2019-03-07
834	834	MEL9	Melpomene	Heliconius	0.0785	78.5	3	8		0.43	0.1657	13	8	2019-02-27	2019-03-07
835	835	MEL9	Melpomene	Heliconius	0.1554	155.4	4	9		0.43	0.1657	13	8	2019-02-27	2019-03-07
836	836	MEL9	Melpomene	Heliconius	0.1699	169.9	3	10		0.43	0.1657	13	8	2019-02-27	2019-03-07
837	837	MEL9	Melpomene	Heliconius	0.411	411	5	11		0.43	0.1657	13	8	2019-02-27	2019-03-07
838	838	MEL9	Melpomene	Heliconius	0.4886	488.6	5	13		0.43	0.1657	13	8	2019-02-27	2019-03-07

## Sheet: growth
ID	Species	Group	Weight_mg	Day	Instar	weightnorm	agenorm	Pupation	Pupal_weight_mg	Final_larval_day	Last_weighing_day	unweighed_days
AGR10	Agraulis	Non-Heliconius	143.3	9	4	0.320941	0.727273	13	380.6	12	11	1
AGR10	Agraulis	Non-Heliconius	0.4	1	0	0.000895857	0	13	380.6	12	11	1
AGR10	Agraulis	Non-Heliconius	8.8	5	2	0.0197088	0.363636	13	380.6	12	11	1
AGR10	Agraulis	Non-Heliconius	38.9	7	2	0.0871221	0.545455	13	380.6	12	11	1
AGR10	Agraulis	Non-Heliconius	446.5	11	5	1	0.909091	13	380.6	12	11	1
AGR10	Agraulis	Non-Heliconius	2.8	3	1	0.006271	0.181818	13	380.6	12	11	1
AGR11	Agraulis	Non-Heliconius	433.9	13	5	1	0.923077	15	375.4	14	13	1
AGR11	Agraulis	Non-Heliconius	4.5	3	1	0.0103711	0.153846	15	375.4	14	13	1
AGR11	Agraulis	Non-Heliconius	10.9	5	2	0.025121	0.307692	15	375.4	14	13	1
AGR11	Agraulis	Non-Heliconius	99.5	9	3	0.229316	0.615385	15	375.4	14	13	1
AGR11	Agraulis	Non-Heliconius	33	7	2	0.0760544	0.461538	15	375.4	14	13	1
AGR11	Agraulis	Non-Heliconius	172.5	11	4	0.397557	0.769231	15	375.4	14	13	1
AGR11	Agraulis	Non-Heliconius	0.58	1	0	0.00133671	0	15	375.4	14	13	1
AGR12	Agraulis	Non-Heliconius	1.9	3	1	0.00425532	0.166667	14	382.1	13	13	0
AGR12	Agraulis	Non-Heliconius	446.5	13	5	1	1	14	382.1	13	13	0
AGR12	Agraulis	Non-Heliconius	47	7	2	0.105263	0.5	14	382.1	13	13	0
AGR12	Agraulis	Non-Heliconius	277.4	11	4	0.621277	0.833333	14	382.1	13	13	0
AGR12	Agraulis	Non-Heliconius	12.1	5	2	0.0270997	0.333333	14	382.1	13	13	0
AGR12	Agraulis	Non-Heliconius	193.1	9	4	0.432475	0.666667	14	382.1	13	13	0
AGR12	Agraulis	Non-Heliconius	0.58	1	0	0.00129899	0	14	382.1	13	13	0
AGR13	Agraulis	Non-Heliconius	0.58	1	0	0.00130896	0	12	333.3	11	11	0
AGR13	Agraulis	Non-Heliconius	16.8	5	2	0.0379147	0.4	12	333.3	11	11	0
AGR13	Agraulis	Non-Heliconius	195.9	9	4	0.442112	0.8	12	333.3	11	11	0
AGR13	Agraulis	Non-Heliconius	4.8	3	1	0.0108328	0.2	12	333.3	11	11	0
AGR13	Agraulis	Non-Heliconius	56	7	3	0.126382	0.6	12	333.3	11	11	0
AGR13	Agraulis	Non-Heliconius	443.1	11	5	1	1	12	333.3	11	11	0
AGR14	Agraulis	Non-Heliconius	68.4	7	3	0.141322	0.545455	13	338.9	12	11	1
AGR14	Agraulis	Non-Heliconius	0.58	1	0	0.00119835	0	13	338.9	12	11	1
AGR14	Agraulis	Non-Heliconius	4.2	3	1	0.00867769	0.181818	13	338.9	12	11	1
AGR14	Agraulis	Non-Heliconius	15.7	5	2	0.032438	0.363636	13	338.9	12	11	1
AGR14	Agraulis	Non-Heliconius	244.7	9	4	0.505579	0.727273	13	338.9	12	11	1
AGR14	Agraulis	Non-Heliconius	484	11	5	1	0.909091	13	338.9	12	11	1
AGR2	Agraulis	Non-Heliconius	413.6	13	5	1	1	14	366.4	13	13	0
AGR2	Agraulis	Non-Heliconius	264.9	11	4	0.640474	0.833333	14	366.4	13	13	0
AGR2	Agraulis	Non-Heliconius	122.1	9	4	0.295213	0.666667	14	366.4	13	13	0
AGR2	Agraulis	Non-Heliconius	3.6	3	1	0.00870406	0.166667	14	366.4	13	13	0
AGR2	Agraulis	Non-Heliconius	0.48	1	0	0.00116054	0	14	366.4	13	13	0
AGR2	Agraulis	Non-Heliconius	62.7	7	3	0.151596	0.5	14	366.4	13	13	0
AGR2	Agraulis	Non-Heliconius	12.8	5	2	0.0309478	0.333333	14	366.4	13	13	0
AGR6	Agraulis	Non-Heliconius	29.4	7	2	0.071066	0.5	14	334.7	13	13	0
AGR6	Agraulis	Non-Heliconius	413.7	11	5	1	0.833333	14	334.7	13	13	0
AGR6	Agraulis	Non-Heliconius	397.6	13	5	0.961083	1	14	334.7	13	13	0
AGR6	Agraulis	Non-Heliconius	5.1	5	1	0.0123278	0.333333	14	334.7	13	13	0
AGR6	Agraulis	Non-Heliconius	2.1	3	1	0.00507614	0.166667	14	334.7	13	13	0
AGR6	Agraulis	Non-Heliconius	0.4	1	0	0.000966884	0	14	334.7	13	13	0
AGR6	Agraulis	Non-Heliconius	126.8	9	4	0.306502	0.666667	14	334.7	13	13	0
AGR7	Agraulis	Non-Heliconius	0.4	1	0	0.000662032	0	13	439.1	12	11	1
AGR7	Agraulis	Non-Heliconius	13.7	5	2	0.0226746	0.363636	13	439.1	12	11	1
AGR7	Agraulis	Non-Heliconius	2.7	3	1	0.00446872	0.181818	13	439.1	12	11	1
AGR7	Agraulis	Non-Heliconius	604.2	11	5	1	0.909091	13	439.1	12	11	1
AGR7	Agraulis	Non-Heliconius	193.9	9	4	0.32092	0.727273	13	439.1	12	11	1
AGR7	Agraulis	Non-Heliconius	51.7	7	3	0.0855677	0.545455	13	439.1	12	11	1
AGR8	Agraulis	Non-Heliconius	16.9	5	2	0.0411793	0.4	12	362.3	11	11	0
AGR8	Agraulis	Non-Heliconius	2.9	3	1	0.00706628	0.2	12	362.3	11	11	0
AGR8	Agraulis	Non-Heliconius	410.4	11	5	1	1	12	362.3	11	11	0
AGR8	Agraulis	Non-Heliconius	0.4	1	0	0.000974659	0	12	362.3	11	11	0
AGR8	Agraulis	Non-Heliconius	269.9	9	4	0.657651	0.8	12	362.3	11	11	0
AGR8	Agraulis	Non-Heliconius	83.7	7	3	0.203947	0.6	12	362.3	11	11	0
DD16	Dryadula	Non-Heliconius	77.5	9	3	0.103031	0.5	18	649.8	17	17	0
DD16	Dryadula	Non-Heliconius	667.6	15	5	0.88753	0.875	18	649.8	17	17	0
DD16	Dryadula	Non-Heliconius	0.52	1	0	0.000691306	0	18	649.8	17	17	0
DD16	Dryadula	Non-Heliconius	15.1	5	2	0.0200744	0.25	18	649.8	17	17	0
DD16	Dryadula	Non-Heliconius	54.1	7	3	0.0719224	0.375	18	649.8	17	17	0
DD16	Dryadula	Non-Heliconius	295.5	13	4	0.392848	0.75	18	649.8	17	17	0
DD16	Dryadula	Non-Heliconius	166.1	11	4	0.220819	0.625	18	649.8	17	17	0
DD16	Dryadula	Non-Heliconius	2.4	3	1	0.00319064	0.125	18	649.8	17	17	0
DD16	Dryadula	Non-Heliconius	752.2	16	5	1	0.9375	18	649.8	17	17	0
DD16	Dryadula	Non-Heliconius	721.6	17	5	0.959319	1	18	649.8	17	17	0
DD22	Dryadula	Non-Heliconius	15	5	2	0.0181951	0.266667	17	745.2	16	15	1
DD22	Dryadula	Non-Heliconius	0.66	1	0	0.000800582	0	17	745.2	16	15	1
DD22	Dryadula	Non-Heliconius	199.9	11	4	0.242479	0.666667	17	745.2	16	15	1
DD22	Dryadula	Non-Heliconius	384.3	13	5	0.466157	0.8	17	745.2	16	15	1
DD22	Dryadula	Non-Heliconius	47.8	7	3	0.0579816	0.4	17	745.2	16	15	1
DD22	Dryadula	Non-Heliconius	3.3	3	1	0.00400291	0.133333	17	745.2	16	15	1
DD22	Dryadula	Non-Heliconius	139.4	9	4	0.169093	0.533333	17	745.2	16	15	1
DD22	Dryadula	Non-Heliconius	824.4	15	5	1	0.933333	17	745.2	16	15	1
DD23	Dryadula	Non-Heliconius	199.1	11	4	0.28508	0.666667	17	630.5	16	15	1
DD23	Dryadula	Non-Heliconius	325.6	13	5	0.466208	0.8	17	630.5	16	15	1
DD23	Dryadula	Non-Heliconius	0.66	1	0	0.000945017	0	17	630.5	16	15	1
DD23	Dryadula	Non-Heliconius	2.3	3	1	0.00329324	0.133333	17	630.5	16	15	1
DD23	Dryadula	Non-Heliconius	27.2	7	2	0.0389462	0.4	17	630.5	16	15	1
DD23	Dryadula	Non-Heliconius	16.3	5	2	0.0233391	0.266667	17	630.5	16	15	1
DD23	Dryadula	Non-Heliconius	48.3	9	3	0.0691581	0.533333	17	630.5	16	15	1
DD23	Dryadula	Non-Heliconius	698.4	15	5	1	0.933333	17	630.5	16	15	1
DD24	Dryadula	Non-Heliconius	3.1	3	1	0.00492767	0.133333	17	553.6	16	15	1
DD24	Dryadula	Non-Heliconius	181	11	4	0.287713	0.666667	17	553.6	16	15	1
DD24	Dryadula	Non-Heliconius	15.5	7	2	0.0246384	0.4	17	553.6	16	15	1
DD24	Dryadula	Non-Heliconius	629.1	15	5	1	0.933333	17	553.6	16	15	1
DD24	Dryadula	Non-Heliconius	421.3	13	5	0.669687	0.8	17	553.6	16	15	1
DD24	Dryadula	Non-Heliconius	0.66	1	0	0.00104912	0	17	553.6	16	15	1
DD24	Dryadula	Non-Heliconius	62.1	9	3	0.0987124	0.533333	17	553.6	16	15	1
DD24	Dryadula	Non-Heliconius	6.8	5	2	0.0108091	0.266667	17	553.6	16	15	1
DD28	Dryadula	Non-Heliconius	431.5	11	5	0.746282	0.833333	14	497.8	13	13	0
DD28	Dryadula	Non-Heliconius	0.48	1	0	0.000830163	0	14	497.8	13	13	0
DD28	Dryadula	Non-Heliconius	46.6	7	3	0.0805949	0.5	14	497.8	13	13	0
DD28	Dryadula	Non-Heliconius	16.6	5	2	0.0287098	0.333333	14	497.8	13	13	0
DD28	Dryadula	Non-Heliconius	3.2	3	1	0.00553442	0.166667	14	497.8	13	13	0
DD28	Dryadula	Non-Heliconius	578.2	13	5	1	1	14	497.8	13	13	0
DD28	Dryadula	Non-Heliconius	183.8	9	4	0.317883	0.666667	14	497.8	13	13	0
DD6	Dryadula	Non-Heliconius	233.6	11	4	0.428388	0.769231	15	471.2	14	14	0
DD6	Dryadula	Non-Heliconius	2.8	3	1	0.00513479	0.153846	15	471.2	14	14	0
DD6	Dryadula	Non-Heliconius	157.6	9	4	0.289015	0.615385	15	471.2	14	14	0
DD6	Dryadula	Non-Heliconius	13.3	5	2	0.0243902	0.307692	15	471.2	14	14	0
DD6	Dryadula	Non-Heliconius	1.48	2	1	0.0027141	0.0769231	15	471.2	14	14	0
DD6	Dryadula	Non-Heliconius	152.9	8	4	0.280396	0.538462	15	471.2	14	14	0
DD6	Dryadula	Non-Heliconius	514.1	13	5	0.942784	0.923077	15	471.2	14	14	0
DD6	Dryadula	Non-Heliconius	0.54	1	0	0.000990281	0	15	471.2	14	14	0
DD6	Dryadula	Non-Heliconius	10.7	4	2	0.0196222	0.230769	15	471.2	14	14	0
DD6	Dryadula	Non-Heliconius	43.5	7	3	0.0797726	0.461538	15	471.2	14	14	0
DD6	Dryadula	Non-Heliconius	43.6	6	3	0.079956	0.384615	15	471.2	14	14	0
DD6	Dryadula	Non-Heliconius	545.3	14	5	1	1	15	471.2	14	14	0
DD8	Dryadula	Non-Heliconius	155.6	11	4	0.277907	0.666667	17	414.3	16	15	1
DD8	Dryadula	Non-Heliconius	559.9	15	5	1	0.933333	17	414.3	16	15	1
DD8	Dryadula	Non-Heliconius	10.6	5	2	0.018932	0.266667	17	414.3	16	15	1
DD8	Dryadula	Non-Heliconius	2	3	1	0.00357207	0.133333	17	414.3	16	15	1
DD8	Dryadula	Non-Heliconius	34.3	6	3	0.0612609	0.333333	17	414.3	16	15	1
DD8	Dryadula	Non-Heliconius	49.5	7	3	0.0884086	0.4	17	414.3	16	15	1
DD8	Dryadula	Non-Heliconius	0.54	1	0	0.000964458	0	17	414.3	16	15	1
DD8	Dryadula	Non-Heliconius	176.4	9	4	0.315056	0.533333	17	414.3	16	15	1
DD8	Dryadula	Non-Heliconius	1.48	2	1	0.00264333	0.0666667	17	414.3	16	15	1
DD8	Dryadula	Non-Heliconius	104.4	8	3	0.186462	0.466667	17	414.3	16	15	1
DD8	Dryadula	Non-Heliconius	201.4	13	4	0.359707	0.8	17	414.3	16	15	1
DD8	Dryadula	Non-Heliconius	374.5	14	4	0.668869	0.866667	17	414.3	16	15	1
DD8	Dryadula	Non-Heliconius	8.4	4	2	0.0150027	0.2	17	414.3	16	15	1
DRY10	Dryas	Non-Heliconius	0.48	1	0	0.000962503	0	14	434.7	13	13	0
DRY10	Dryas	Non-Heliconius	8.7	4	2	0.0174454	0.25	14	434.7	13	13	0
DRY10	Dryas	Non-Heliconius	49.1	7	3	0.098456	0.5	14	434.7	13	13	0
DRY10	Dryas	Non-Heliconius	154.2	8	4	0.309204	0.583333	14	434.7	13	13	0
DRY10	Dryas	Non-Heliconius	391.8	11	5	0.785643	0.833333	14	434.7	13	13	0
DRY10	Dryas	Non-Heliconius	498.7	13	5	1	1	14	434.7	13	13	0
DRY10	Dryas	Non-Heliconius	13.3	5	2	0.0266693	0.333333	14	434.7	13	13	0
DRY10	Dryas	Non-Heliconius	1.7	2	1	0.00340886	0.0833333	14	434.7	13	13	0
DRY10	Dryas	Non-Heliconius	45.6	6	3	0.0914377	0.416667	14	434.7	13	13	0
DRY10	Dryas	Non-Heliconius	155.4	9	3	0.31161	0.666667	14	434.7	13	13	0
DRY10	Dryas	Non-Heliconius	3.7	3	1	0.00741929	0.166667	14	434.7	13	13	0
DRY11	Dryas	Non-Heliconius	15.8	5	2	0.0319192	0.333333	14	351.8	13	13	0
DRY11	Dryas	Non-Heliconius	0.6	1	0	0.00121212	0	14	351.8	13	13	0
DRY11	Dryas	Non-Heliconius	128.6	9	4	0.259798	0.666667	14	351.8	13	13	0
DRY11	Dryas	Non-Heliconius	418.6	13	5	0.845657	1	14	351.8	13	13	0
DRY11	Dryas	Non-Heliconius	495	12	5	1	0.916667	14	351.8	13	13	0
DRY11	Dryas	Non-Heliconius	295.2	11	4	0.596364	0.833333	14	351.8	13	13	0
DRY11	Dryas	Non-Heliconius	3.8	3	1	0.00767677	0.166667	14	351.8	13	13	0
DRY11	Dryas	Non-Heliconius	38.4	7	3	0.0775758	0.5	14	351.8	13	13	0
DRY12	Dryas	Non-Heliconius	177.3	9	4	0.36474	0.666667	14	373.2	13	13	0
DRY12	Dryas	Non-Heliconius	486.1	12	5	1	0.916667	14	373.2	13	13	0
DRY12	Dryas	Non-Heliconius	0.6	1	0	0.00123431	0	14	373.2	13	13	0
DRY12	Dryas	Non-Heliconius	27.5	7	3	0.0565727	0.5	14	373.2	13	13	0
DRY12	Dryas	Non-Heliconius	2.4	3	1	0.00493726	0.166667	14	373.2	13	13	0
DRY12	Dryas	Non-Heliconius	12.1	5	2	0.024892	0.333333	14	373.2	13	13	0
DRY12	Dryas	Non-Heliconius	427	13	5	0.87842	1	14	373.2	13	13	0
DRY12	Dryas	Non-Heliconius	351.8	11	5	0.723719	0.833333	14	373.2	13	13	0
DRY13	Dryas	Non-Heliconius	0.6	1	0	0.00133422	0	12	437	11	11	0
DRY13	Dryas	Non-Heliconius	16.4	5	2	0.0364688	0.4	12	437	11	11	0
DRY13	Dryas	Non-Heliconius	54.9	7	3	0.122081	0.6	12	437	11	11	0
DRY13	Dryas	Non-Heliconius	449.7	11	5	1	1	12	437	11	11	0
DRY13	Dryas	Non-Heliconius	171	9	4	0.380254	0.8	12	437	11	11	0
DRY13	Dryas	Non-Heliconius	2.8	3	1	0.00622637	0.2	12	437	11	11	0
DRY16	Dryas	Non-Heliconius	0.4	1	0	0.000721891	0	15	516.4	14	13	1
DRY16	Dryas	Non-Heliconius	2.4	3	1	0.00433135	0.153846	15	516.4	14	13	1
DRY16	Dryas	Non-Heliconius	169.5	9	4	0.305901	0.615385	15	516.4	14	13	1
DRY16	Dryas	Non-Heliconius	188.4	11	4	0.340011	0.769231	15	516.4	14	13	1
DRY16	Dryas	Non-Heliconius	8.4	5	2	0.0151597	0.307692	15	516.4	14	13	1
DRY16	Dryas	Non-Heliconius	23	7	2	0.0415088	0.461538	15	516.4	14	13	1
DRY16	Dryas	Non-Heliconius	554.1	13	5	1	0.923077	15	516.4	14	13	1
DRY18	Dryas	Non-Heliconius	485.7	13	5	1	1	14	407.2	13	13	0
DRY18	Dryas	Non-Heliconius	280.9	11	4	0.578341	0.833333	14	407.2	13	13	0
DRY18	Dryas	Non-Heliconius	0.4	1	0	0.000823554	0	14	407.2	13	13	0
DRY18	Dryas	Non-Heliconius	21.2	7	2	0.0436483	0.5	14	407.2	13	13	0
DRY18	Dryas	Non-Heliconius	1.6	3	1	0.00329421	0.166667	14	407.2	13	13	0
DRY18	Dryas	Non-Heliconius	118.1	9	3	0.243154	0.666667	14	407.2	13	13	0
DRY18	Dryas	Non-Heliconius	4.4	5	1	0.00905909	0.333333	14	407.2	13	13	0
DRY2	Dryas	Non-Heliconius	522.9	13	5	0.835304	0.923077	15	545.8	14	14	0
DRY2	Dryas	Non-Heliconius	626	14	5	1	1	15	545.8	14	14	0
DRY2	Dryas	Non-Heliconius	10.5	4	2	0.0167732	0.230769	15	545.8	14	14	0
DRY2	Dryas	Non-Heliconius	96	8	3	0.153355	0.538462	15	545.8	14	14	0
DRY2	Dryas	Non-Heliconius	225	11	4	0.359425	0.769231	15	545.8	14	14	0
DRY2	Dryas	Non-Heliconius	2.275	2	1	0.00363419	0.0769231	15	545.8	14	14	0
DRY2	Dryas	Non-Heliconius	10.5	5	2	0.0167732	0.307692	15	545.8	14	14	0
DRY2	Dryas	Non-Heliconius	380.2	12	5	0.607348	0.846154	15	545.8	14	14	0
DRY2	Dryas	Non-Heliconius	55	7	3	0.0878594	0.461538	15	545.8	14	14	0
DRY2	Dryas	Non-Heliconius	0.66	1	0	0.00105431	0	15	545.8	14	14	0
DRY2	Dryas	Non-Heliconius	2.4	3	1	0.00383387	0.153846	15	545.8	14	14	0
DRY2	Dryas	Non-Heliconius	42.3	6	3	0.0675719	0.384615	15	545.8	14	14	0
DRY2	Dryas	Non-Heliconius	164.8	10	4	0.263259	0.692308	15	545.8	14	14	0
DRY2	Dryas	Non-Heliconius	175.2	9	3	0.279872	0.615385	15	545.8	14	14	0
DRY9	Dryas	Non-Heliconius	48.1	8	3	0.0971129	0.538462	15	456.6	14	13	1
DRY9	Dryas	Non-Heliconius	11.7	6	2	0.023622	0.384615	15	456.6	14	13	1
DRY9	Dryas	Non-Heliconius	0.48	1	0	0.00096911	0	15	456.6	14	13	1
DRY9	Dryas	Non-Heliconius	9.5	5	2	0.0191803	0.307692	15	456.6	14	13	1
DRY9	Dryas	Non-Heliconius	125.9	9	3	0.254189	0.615385	15	456.6	14	13	1
DRY9	Dryas	Non-Heliconius	44.1	7	3	0.0890369	0.461538	15	456.6	14	13	1
DRY9	Dryas	Non-Heliconius	2.3	4	1	0.00464365	0.230769	15	456.6	14	13	1
DRY9	Dryas	Non-Heliconius	495.3	13	5	1	0.923077	15	456.6	14	13	1
DRY9	Dryas	Non-Heliconius	2	3	1	0.00403796	0.153846	15	456.6	14	13	1
DRY9	Dryas	Non-Heliconius	171.1	11	4	0.345447	0.769231	15	456.6	14	13	1
DRY9	Dryas	Non-Heliconius	1.7	2	1	0.00343226	0.0769231	15	456.6	14	13	1
ERA11	Erato	Heliconius	15.1	5	2	0.0502831	0.363636	13	262.8	12	12	0
ERA11	Erato	Heliconius	296.7	11	5	0.988012	0.909091	13	262.8	12	12	0
ERA11	Erato	Heliconius	74.8	9	3	0.249084	0.727273	13	262.8	12	12	0
ERA11	Erato	Heliconius	46.6	7	3	0.155178	0.545455	13	262.8	12	12	0
ERA11	Erato	Heliconius	300.3	12	5	1	1	13	262.8	12	12	0
ERA11	Erato	Heliconius	1.9	3	1	0.00632701	0.181818	13	262.8	12	12	0
ERA11	Erato	Heliconius	0.48	1	0	0.0015984	0	13	262.8	12	12	0
ERA12	Erato	Heliconius	322.8	11	5	1	1	12	297.2	11	11	0
ERA12	Erato	Heliconius	172	9	4	0.532838	0.8	12	297.2	11	11	0
ERA12	Erato	Heliconius	105.6	7	3	0.327138	0.6	12	297.2	11	11	0
ERA12	Erato	Heliconius	2.6	3	1	0.00805452	0.2	12	297.2	11	11	0
ERA12	Erato	Heliconius	28.3	5	2	0.0876704	0.4	12	297.2	11	11	0
ERA12	Erato	Heliconius	0.48	1	0	0.00148699	0	12	297.2	11	11	0
ERA14	Erato	Heliconius	254.1	11	4	0.808463	0.909091	13	273.4	12	12	0
ERA14	Erato	Heliconius	0.48	1	0	0.0015272	0	13	273.4	12	12	0
ERA14	Erato	Heliconius	83.6	9	3	0.265988	0.727273	13	273.4	12	12	0
ERA14	Erato	Heliconius	48.2	7	3	0.153357	0.545455	13	273.4	12	12	0
ERA14	Erato	Heliconius	18.8	5	2	0.0598155	0.363636	13	273.4	12	12	0
ERA14	Erato	Heliconius	314.3	12	5	1	1	13	273.4	12	12	0
ERA14	Erato	Heliconius	2.6	3	1	0.00827235	0.181818	13	273.4	12	12	0
ERA15	Erato	Heliconius	48.2	7	3	0.112354	0.545455	13	375.9	12	12	0
ERA15	Erato	Heliconius	326.8	11	5	0.761772	0.909091	13	375.9	12	12	0
ERA15	Erato	Heliconius	113.2	9	4	0.263869	0.727273	13	375.9	12	12	0
ERA15	Erato	Heliconius	0.48	1	0	0.00111888	0	13	375.9	12	12	0
ERA15	Erato	Heliconius	3	3	1	0.00699301	0.181818	13	375.9	12	12	0
ERA15	Erato	Heliconius	429	12	5	1	1	13	375.9	12	12	0
ERA15	Erato	Heliconius	13.8	5	2	0.0321678	0.363636	13	375.9	12	12	0
ERA16	Erato	Heliconius	294	11	5	1	0.909091	13	293.1	12	11	1
ERA16	Erato	Heliconius	83.1	9	3	0.282653	0.727273	13	293.1	12	11	1
ERA16	Erato	Heliconius	109.1	7	3	0.371088	0.545455	13	293.1	12	11	1
ERA16	Erato	Heliconius	17.9	5	2	0.0608844	0.363636	13	293.1	12	11	1
ERA16	Erato	Heliconius	3.4	3	1	0.0115646	0.181818	13	293.1	12	11	1
ERA16	Erato	Heliconius	0.62	1	0	0.00210884	0	13	293.1	12	11	1
ERA17	Erato	Heliconius	25.3	9	2	0.0764581	0.571429	16	273.8	15	15	0
ERA17	Erato	Heliconius	0.62	1	0	0.00187368	0	16	273.8	15	15	0
ERA17	Erato	Heliconius	4.6	7	2	0.0139015	0.428571	16	273.8	15	15	0
ERA17	Erato	Heliconius	3.1	5	1	0.00936839	0.285714	16	273.8	15	15	0
ERA17	Erato	Heliconius	102.6	11	3	0.310063	0.714286	16	273.8	15	15	0
ERA17	Erato	Heliconius	191.2	13	4	0.577818	0.857143	16	273.8	15	15	0
ERA17	Erato	Heliconius	330.9	15	5	1	1	16	273.8	15	15	0
ERA17	Erato	Heliconius	1.5	3	1	0.00453309	0.142857	16	273.8	15	15	0
ERA20	Erato	Heliconius	0.62	1	0	0.00172654	0	13	375.1	12	11	1
ERA20	Erato	Heliconius	359.1	11	5	1	0.909091	13	375.1	12	11	1
ERA20	Erato	Heliconius	23.4	5	2	0.0651629	0.363636	13	375.1	12	11	1
ERA20	Erato	Heliconius	3.5	3	1	0.00974659	0.181818	13	375.1	12	11	1
ERA20	Erato	Heliconius	105.1	9	3	0.292676	0.727273	13	375.1	12	11	1
ERA20	Erato	Heliconius	92	7	3	0.256196	0.545455	13	375.1	12	11	1
ERA8	Erato	Heliconius	2.26	2	1	0.00492804	0.1	12	402.5	11	11	0
ERA8	Erato	Heliconius	6.9	3	1	0.0150458	0.2	12	402.5	11	11	0
ERA8	Erato	Heliconius	108.1	7	3	0.235717	0.6	12	402.5	11	11	0
ERA8	Erato	Heliconius	108	6	4	0.235499	0.5	12	402.5	11	11	0
ERA8	Erato	Heliconius	15.2	4	2	0.0331444	0.3	12	402.5	11	11	0
ERA8	Erato	Heliconius	30	5	2	0.0654165	0.4	12	402.5	11	11	0
ERA8	Erato	Heliconius	0.86	1	0	0.00187527	0	12	402.5	11	11	0
ERA8	Erato	Heliconius	145	8	4	0.31618	0.7	12	402.5	11	11	0
ERA8	Erato	Heliconius	266	9	4	0.580026	0.8	12	402.5	11	11	0
ERA8	Erato	Heliconius	458.6	11	5	1	1	12	402.5	11	11	0
HEC11	Hecale	Heliconius	632	13	5	0.976816	1	14	541.4	13	13	0
HEC11	Hecale	Heliconius	0.48	1	0	0.000741886	0	14	541.4	13	13	0
HEC11	Hecale	Heliconius	3.1	3	1	0.00479134	0.166667	14	541.4	13	13	0
HEC11	Hecale	Heliconius	647	11	5	1	0.833333	14	541.4	13	13	0
HEC11	Hecale	Heliconius	14.8	5	2	0.0228748	0.333333	14	541.4	13	13	0
HEC11	Hecale	Heliconius	81.7	7	3	0.126275	0.5	14	541.4	13	13	0
HEC11	Hecale	Heliconius	280.4	9	4	0.433385	0.666667	14	541.4	13	13	0
HEC16	Hecale	Heliconius	26.3	7	2	0.042433	0.428571	16	555.5	15	15	0
HEC16	Hecale	Heliconius	61	9	3	0.0984188	0.571429	16	555.5	15	15	0
HEC16	Hecale	Heliconius	558.8	13	5	0.901581	0.857143	16	555.5	15	15	0
HEC16	Hecale	Heliconius	0.34	1	0	0.000548564	0	16	555.5	15	15	0
HEC16	Hecale	Heliconius	619.8	15	5	1	1	16	555.5	15	15	0
HEC16	Hecale	Heliconius	2.2	3	1	0.00354953	0.142857	16	555.5	15	15	0
HEC16	Hecale	Heliconius	125.5	11	4	0.202485	0.714286	16	555.5	15	15	0
HEC16	Hecale	Heliconius	13.8	5	2	0.0222652	0.285714	16	555.5	15	15	0
HEC17	Hecale	Heliconius	68.9	7	3	0.100657	0.5	14	593.6	13	13	0
HEC17	Hecale	Heliconius	440.5	11	5	0.643535	0.833333	14	593.6	13	13	0
HEC17	Hecale	Heliconius	0.34	1	0	0.000496713	0	14	593.6	13	13	0
HEC17	Hecale	Heliconius	176.9	9	4	0.258437	0.666667	14	593.6	13	13	0
HEC17	Hecale	Heliconius	2.2	3	1	0.00321402	0.166667	14	593.6	13	13	0
HEC17	Hecale	Heliconius	684.5	13	5	1	1	14	593.6	13	13	0
HEC17	Hecale	Heliconius	12.4	5	2	0.0181154	0.333333	14	593.6	13	13	0
HEC20	Hecale	Heliconius	0.34	1	0	0.000476658	0	14	581.1	13	13	0
HEC20	Hecale	Heliconius	3	3	1	0.0042058	0.166667	14	581.1	13	13	0
HEC20	Hecale	Heliconius	478.3	11	5	0.670545	0.833333	14	581.1	13	13	0
HEC20	Hecale	Heliconius	28.7	5	2	0.0402355	0.333333	14	581.1	13	13	0
HEC20	Hecale	Heliconius	713.3	13	5	1	1	14	581.1	13	13	0
HEC20	Hecale	Heliconius	117.3	7	3	0.164447	0.5	14	581.1	13	13	0
HEC20	Hecale	Heliconius	182.2	9	4	0.255432	0.666667	14	581.1	13	13	0
HEC26	Hecale	Heliconius	2.1	3	1	0.00253165	0.166667	14	725.9	13	13	0
HEC26	Hecale	Heliconius	829.5	13	5	1	1	14	725.9	13	13	0
HEC26	Hecale	Heliconius	627.2	11	5	0.756118	0.833333	14	725.9	13	13	0
HEC26	Hecale	Heliconius	17.3	5	2	0.0208559	0.333333	14	725.9	13	13	0
HEC26	Hecale	Heliconius	69	7	3	0.0831826	0.5	14	725.9	13	13	0
HEC26	Hecale	Heliconius	0.38	1	0	0.000458107	0	14	725.9	13	13	0
HEC26	Hecale	Heliconius	278.2	9	4	0.335383	0.666667	14	725.9	13	13	0
HEC29	Hecale	Heliconius	607.3	13	5	1	1	14	518.7	13	13	0
HEC29	Hecale	Heliconius	0.38	1	0	0.00062572	0	14	518.7	13	13	0
HEC29	Hecale	Heliconius	2.1	3	1	0.00345793	0.166667	14	518.7	13	13	0
HEC29	Hecale	Heliconius	7.5	5	2	0.0123497	0.333333	14	518.7	13	13	0
HEC29	Hecale	Heliconius	34.3	7	3	0.0564795	0.5	14	518.7	13	13	0
HEC29	Hecale	Heliconius	601	11	5	0.989626	0.833333	14	518.7	13	13	0
HEC29	Hecale	Heliconius	256.3	9	4	0.422032	0.666667	14	518.7	13	13	0
HEC6	Hecale	Heliconius	403.5	11	5	0.9041	0.769231	15	352.6	14	13	1
HEC6	Hecale	Heliconius	446.3	13	5	1	0.923077	15	352.6	14	13	1
HEC6	Hecale	Heliconius	0.52	1	0	0.00116514	0	15	352.6	14	13	1
HEC6	Hecale	Heliconius	52.6	7	3	0.117858	0.461538	15	352.6	14	13	1
HEC6	Hecale	Heliconius	144	9	4	0.322653	0.615385	15	352.6	14	13	1
HEC6	Hecale	Heliconius	1.425	2	1	0.00319292	0.0769231	15	352.6	14	13	1
HEC6	Hecale	Heliconius	1.9	3	1	0.00425723	0.153846	15	352.6	14	13	1
HEC6	Hecale	Heliconius	5.9	4	2	0.0132198	0.230769	15	352.6	14	13	1
HEC6	Hecale	Heliconius	11.5	5	2	0.0257674	0.307692	15	352.6	14	13	1
HEC6	Hecale	Heliconius	37.2	6	3	0.083352	0.384615	15	352.6	14	13	1
HEC7	Hecale	Heliconius	86.6	9	3	0.125507	0.615385	15	648.1	14	13	1
HEC7	Hecale	Heliconius	7.4	6	2	0.0107246	0.384615	15	648.1	14	13	1
HEC7	Hecale	Heliconius	0.52	1	0	0.000753623	0	15	648.1	14	13	1
HEC7	Hecale	Heliconius	7.6	4	2	0.0110145	0.230769	15	648.1	14	13	1
HEC7	Hecale	Heliconius	2.1	3	1	0.00304348	0.153846	15	648.1	14	13	1
HEC7	Hecale	Heliconius	1.425	2	1	0.00206522	0.0769231	15	648.1	14	13	1
HEC7	Hecale	Heliconius	172.1	11	4	0.24942	0.769231	15	648.1	14	13	1
HEC7	Hecale	Heliconius	7.5	5	2	0.0108696	0.307692	15	648.1	14	13	1
HEC7	Hecale	Heliconius	690	13	5	1	0.923077	15	648.1	14	13	1
HEC7	Hecale	Heliconius	24	7	2	0.0347826	0.461538	15	648.1	14	13	1
HEC9	Hecale	Heliconius	58.5	6	3	0.0799727	0.416667	14	591.2	13	13	0
HEC9	Hecale	Heliconius	10.9	4	2	0.0149009	0.25	14	591.2	13	13	0
HEC9	Hecale	Heliconius	3.8	3	1	0.00519481	0.166667	14	591.2	13	13	0
HEC9	Hecale	Heliconius	0.52	1	0	0.000710868	0	14	591.2	13	13	0
HEC9	Hecale	Heliconius	1.425	2	1	0.00194805	0.0833333	14	591.2	13	13	0
HEC9	Hecale	Heliconius	731.5	11	5	1	0.833333	14	591.2	13	13	0
HEC9	Hecale	Heliconius	216.9	9	4	0.296514	0.666667	14	591.2	13	13	0
HEC9	Hecale	Heliconius	678.1	13	5	0.926999	1	14	591.2	13	13	0
HEC9	Hecale	Heliconius	76.7	7	3	0.104853	0.5	14	591.2	13	13	0
HEC9	Hecale	Heliconius	22.6	5	2	0.0308954	0.333333	14	591.2	13	13	0
MEL16	Melpomene	Heliconius	0.44	1	0	0.000749319	0	13	500	12	12	0
MEL16	Melpomene	Heliconius	587.2	11	5	1	0.909091	13	500	12	12	0
MEL16	Melpomene	Heliconius	571.1	12	5	0.972582	1	13	500	12	12	0
MEL16	Melpomene	Heliconius	1.6	3	1	0.0027248	0.181818	13	500	12	12	0
MEL16	Melpomene	Heliconius	7.9	5	2	0.0134537	0.363636	13	500	12	12	0
MEL16	Melpomene	Heliconius	45.7	7	3	0.077827	0.545455	13	500	12	12	0
MEL16	Melpomene	Heliconius	141.2	9	4	0.240463	0.727273	13	500	12	12	0
MEL17	Melpomene	Heliconius	0.44	1	0	0.000929643	0	16	393.8	15	15	0
MEL17	Melpomene	Heliconius	135.1	11	4	0.285443	0.714286	16	393.8	15	15	0
MEL17	Melpomene	Heliconius	473.3	15	5	1	1	16	393.8	15	15	0
MEL17	Melpomene	Heliconius	1.9	3	1	0.00401437	0.142857	16	393.8	15	15	0
MEL17	Melpomene	Heliconius	268.6	13	4	0.567505	0.857143	16	393.8	15	15	0
MEL17	Melpomene	Heliconius	26.4	9	2	0.0557786	0.571429	16	393.8	15	15	0
MEL17	Melpomene	Heliconius	3.8	5	1	0.00802873	0.285714	16	393.8	15	15	0
MEL17	Melpomene	Heliconius	34.8	7	3	0.0735263	0.428571	16	393.8	15	15	0
MEL18	Melpomene	Heliconius	0.44	1	0	0.000914951	0	15	354.5	14	14	0
MEL18	Melpomene	Heliconius	2.1	3	1	0.00436681	0.153846	15	354.5	14	14	0
MEL18	Melpomene	Heliconius	193.8	11	4	0.402994	0.769231	15	354.5	14	14	0
MEL18	Melpomene	Heliconius	408.9	14	5	0.850281	1	15	354.5	14	14	0
MEL18	Melpomene	Heliconius	10.4	7	2	0.0216261	0.461538	15	354.5	14	14	0
MEL18	Melpomene	Heliconius	480.9	13	5	1	0.923077	15	354.5	14	14	0
MEL18	Melpomene	Heliconius	106.2	9	3	0.220836	0.615385	15	354.5	14	14	0
MEL18	Melpomene	Heliconius	11.2	5	2	0.0232897	0.307692	15	354.5	14	14	0
MEL19	Melpomene	Heliconius	4.2	3	1	0.00747996	0.181818	13	506.7	12	12	0
MEL19	Melpomene	Heliconius	17.6	5	2	0.0313446	0.363636	13	506.7	12	12	0
MEL19	Melpomene	Heliconius	175	9	4	0.311665	0.727273	13	506.7	12	12	0
MEL19	Melpomene	Heliconius	561.5	12	5	1	1	13	506.7	12	12	0
MEL19	Melpomene	Heliconius	503.2	11	5	0.896171	0.909091	13	506.7	12	12	0
MEL19	Melpomene	Heliconius	0.44	1	0	0.000783615	0	13	506.7	12	12	0
MEL19	Melpomene	Heliconius	64.7	7	3	0.115227	0.545455	13	506.7	12	12	0
MEL20	Melpomene	Heliconius	3.2	3	1	0.00583835	0.181818	13	483.6	12	12	0
MEL20	Melpomene	Heliconius	0.44	1	0	0.000802773	0	13	483.6	12	12	0
MEL20	Melpomene	Heliconius	21.5	5	2	0.0392264	0.363636	13	483.6	12	12	0
MEL20	Melpomene	Heliconius	504	11	5	0.91954	0.909091	13	483.6	12	12	0
MEL20	Melpomene	Heliconius	83.5	7	3	0.152344	0.545455	13	483.6	12	12	0
MEL20	Melpomene	Heliconius	178.3	9	4	0.325306	0.727273	13	483.6	12	12	0
MEL20	Melpomene	Heliconius	548.1	12	5	1	1	13	483.6	12	12	0
MEL22	Melpomene	Heliconius	3	3	1	0.00569909	0.166667	14	445.3	13	13	0
MEL22	Melpomene	Heliconius	41.2	7	3	0.0782675	0.5	14	445.3	13	13	0
MEL22	Melpomene	Heliconius	526.4	13	5	1	1	14	445.3	13	13	0
MEL22	Melpomene	Heliconius	143.4	9	4	0.272416	0.666667	14	445.3	13	13	0
MEL22	Melpomene	Heliconius	10.6	5	2	0.0201368	0.333333	14	445.3	13	13	0
MEL22	Melpomene	Heliconius	483	11	5	0.917553	0.833333	14	445.3	13	13	0
MEL22	Melpomene	Heliconius	0.38	1	0	0.000721884	0	14	445.3	13	13	0
MEL24	Melpomene	Heliconius	469.4	11	5	0.904606	0.833333	14	371.4	13	13	0
MEL24	Melpomene	Heliconius	7.8	5	2	0.0150318	0.333333	14	371.4	13	13	0
MEL24	Melpomene	Heliconius	136.7	9	4	0.263442	0.666667	14	371.4	13	13	0
MEL24	Melpomene	Heliconius	518.9	13	5	1	1	14	371.4	13	13	0
MEL24	Melpomene	Heliconius	37	7	3	0.0713047	0.5	14	371.4	13	13	0
MEL24	Melpomene	Heliconius	0.38	1	0	0.000732318	0	14	371.4	13	13	0
MEL24	Melpomene	Heliconius	2	3	1	0.00385431	0.166667	14	371.4	13	13	0
MEL25	Melpomene	Heliconius	431.5	11	5	0.941523	0.833333	14	377.6	13	13	0
MEL25	Melpomene	Heliconius	458.3	13	5	1	1	14	377.6	13	13	0
MEL25	Melpomene	Heliconius	2.1	3	1	0.00458215	0.166667	14	377.6	13	13	0
MEL25	Melpomene	Heliconius	31.1	7	3	0.0678595	0.5	14	377.6	13	13	0
MEL25	Melpomene	Heliconius	9.9	5	2	0.0216016	0.333333	14	377.6	13	13	0
MEL25	Melpomene	Heliconius	0.38	1	0	0.000829151	0	14	377.6	13	13	0
MEL25	Melpomene	Heliconius	109.9	9	3	0.239799	0.666667	14	377.6	13	13	0
MEL4	Melpomene	Heliconius	130	13	4	0.266995	0.8	17	431	16	16	0
MEL4	Melpomene	Heliconius	0.46	1	0	0.000944753	0	17	431	16	16	0
MEL4	Melpomene	Heliconius	26.2	7	2	0.0538098	0.4	17	431	16	16	0
MEL4	Melpomene	Heliconius	287.9	14	4	0.591292	0.866667	17	431	16	16	0
MEL4	Melpomene	Heliconius	11	6	3	0.0225919	0.333333	17	431	16	16	0
MEL4	Melpomene	Heliconius	9	5	2	0.0184843	0.266667	17	431	16	16	0
MEL4	Melpomene	Heliconius	57	9	3	0.117067	0.533333	17	431	16	16	0
MEL4	Melpomene	Heliconius	36.9	8	3	0.0757856	0.466667	17	431	16	16	0
MEL4	Melpomene	Heliconius	1.38	2	1	0.00283426	0.0666667	17	431	16	16	0
MEL4	Melpomene	Heliconius	485.5	16	5	0.997125	1	17	431	16	16	0
MEL4	Melpomene	Heliconius	486.9	15	5	1	0.933333	17	431	16	16	0
MEL4	Melpomene	Heliconius	3.3	4	1	0.00677757	0.2	17	431	16	16	0
MEL4	Melpomene	Heliconius	2.1	3	1	0.004313	0.133333	17	431	16	16	0
MEL4	Melpomene	Heliconius	74.8	11	3	0.153625	0.666667	17	431	16	16	0
MEL4	Melpomene	Heliconius	155	12	4	0.318341	0.733333	17	431	16	16	0
MEL4	Melpomene	Heliconius	35.4	10	3	0.0727049	0.6	17	431	16	16	0
MEL6	Melpomene	Heliconius	11.3	6	3	0.0217266	0.416667	14	461	13	13	0
MEL6	Melpomene	Heliconius	18.3	7	2	0.0351855	0.5	14	461	13	13	0
MEL6	Melpomene	Heliconius	1.6	3	1	0.00307633	0.166667	14	461	13	13	0
MEL6	Melpomene	Heliconius	0.38	1	0	0.000730629	0	14	461	13	13	0
MEL6	Melpomene	Heliconius	103.6	9	3	0.199192	0.666667	14	461	13	13	0
MEL6	Melpomene	Heliconius	520.1	13	5	1	1	14	461	13	13	0
MEL6	Melpomene	Heliconius	1.32	2	1	0.00253797	0.0833333	14	461	13	13	0
MEL6	Melpomene	Heliconius	128.4	10	4	0.246876	0.75	14	461	13	13	0
MEL6	Melpomene	Heliconius	6.5	5	2	0.0124976	0.333333	14	461	13	13	0
MEL6	Melpomene	Heliconius	2.2	4	1	0.00422996	0.25	14	461	13	13	0
MEL6	Melpomene	Heliconius	351.6	11	4	0.676024	0.833333	14	461	13	13	0
MEL6	Melpomene	Heliconius	32.1	8	2	0.0617189	0.583333	14	461	13	13	0
MEL9	Melpomene	Heliconius	78.5	8	3	0.160663	0.583333	14	430	13	13	0
MEL9	Melpomene	Heliconius	0.38	1	0	0.000777732	0	14	430	13	13	0
MEL9	Melpomene	Heliconius	169.9	10	3	0.347728	0.75	14	430	13	13	0
MEL9	Melpomene	Heliconius	21.2	6	3	0.0433893	0.416667	14	430	13	13	0
MEL9	Melpomene	Heliconius	2.9	3	1	0.00593533	0.166667	14	430	13	13	0
MEL9	Melpomene	Heliconius	9.9	5	2	0.020262	0.333333	14	430	13	13	0
MEL9	Melpomene	Heliconius	7.2	4	2	0.014736	0.25	14	430	13	13	0
MEL9	Melpomene	Heliconius	411	11	5	0.841179	0.833333	14	430	13	13	0
MEL9	Melpomene	Heliconius	29.2	7	3	0.0597626	0.5	14	430	13	13	0
MEL9	Melpomene	Heliconius	155.4	9	4	0.318052	0.666667	14	430	13	13	0
MEL9	Melpomene	Heliconius	1.32	2	1	0.0027016	0.0833333	14	430	13	13	0
MEL9	Melpomene	Heliconius	488.6	13	5	1	1	14	430	13	13	0

## Sheet: larval_period
ID	Species	Group	Day
AGR10	Agraulis	Non-Heliconius	11
AGR11	Agraulis	Non-Heliconius	13
AGR12	Agraulis	Non-Heliconius	13
AGR13	Agraulis	Non-Heliconius	11
AGR14	Agraulis	Non-Heliconius	11
AGR2	Agraulis	Non-Heliconius	13
AGR6	Agraulis	Non-Heliconius	11
AGR7	Agraulis	Non-Heliconius	11
AGR8	Agraulis	Non-Heliconius	11
DD16	Dryadula	Non-Heliconius	16
DD17	Dryadula	Non-Heliconius	16
DD22	Dryadula	Non-Heliconius	15
DD23	Dryadula	Non-Heliconius	15
DD24	Dryadula	Non-Heliconius	15
DD26	Dryadula	Non-Heliconius	15
DD28	Dryadula	Non-Heliconius	13
DD29	Dryadula	Non-Heliconius	13
DD6	Dryadula	Non-Heliconius	14
DD8	Dryadula	Non-Heliconius	15
DRY10	Dryas	Non-Heliconius	13
DRY11	Dryas	Non-Heliconius	12
DRY12	Dryas	Non-Heliconius	12
DRY13	Dryas	Non-Heliconius	11
DRY16	Dryas	Non-Heliconius	13
DRY17	Dryas	Non-Heliconius	13
DRY18	Dryas	Non-Heliconius	13
DRY2	Dryas	Non-Heliconius	14
DRY9	Dryas	Non-Heliconius	13
ERA11	Erato	Heliconius	12
ERA12	Erato	Heliconius	11
ERA14	Erato	Heliconius	12
ERA15	Erato	Heliconius	12
ERA16	Erato	Heliconius	11
ERA17	Erato	Heliconius	15
ERA20	Erato	Heliconius	11
ERA8	Erato	Heliconius	11
HEC11	Hecale	Heliconius	11
HEC16	Hecale	Heliconius	15
HEC17	Hecale	Heliconius	13
HEC20	Hecale	Heliconius	13
HEC26	Hecale	Heliconius	13
HEC28	Hecale	Heliconius	11
HEC29	Hecale	Heliconius	13
HEC6	Hecale	Heliconius	13
HEC7	Hecale	Heliconius	13
HEC9	Hecale	Heliconius	11
MEL16	Melpomene	Heliconius	11
MEL17	Melpomene	Heliconius	15
MEL18	Melpomene	Heliconius	13
MEL19	Melpomene	Heliconius	12
MEL20	Melpomene	Heliconius	12
MEL22	Melpomene	Heliconius	13
MEL24	Melpomene	Heliconius	13
MEL25	Melpomene	Heliconius	13
MEL4	Melpomene	Heliconius	15
MEL6	Melpomene	Heliconius	13
MEL7	Melpomene	Heliconius	13
MEL9	Melpomene	Heliconius	13

## Sheet: pupal_period
	Species	Group	Pupation_date	Eclosure_date	Days
1	Agraulis	Non-Heliconius	2019-03-05	2019-03-13	8
2	Agraulis	Non-Heliconius	2019-03-07	2019-03-14	7
3	Agraulis	Non-Heliconius	2019-03-07	2019-03-15	8
4	Agraulis	Non-Heliconius	2019-03-08	2019-03-16	8
5	Agraulis	Non-Heliconius	2019-03-09	2019-03-16	7
6	Agraulis	Non-Heliconius	2019-03-09	2019-03-17	8
7	Agraulis	Non-Heliconius	2019-03-11	2019-03-19	8
8	Agraulis	Non-Heliconius	2019-03-12	2019-03-20	8
9	Agraulis	Non-Heliconius	2019-03-14	2019-03-21	7
10	Agraulis	Non-Heliconius	2019-03-14	2019-03-22	8
11	Agraulis	Non-Heliconius	2019-03-15	2019-03-23	8
12	Agraulis	Non-Heliconius	2019-03-16	2019-03-24	8
13	Agraulis	Non-Heliconius	2019-03-17	2019-03-25	8
14	Agraulis	Non-Heliconius	2019-03-20	2019-03-28	8
15	Agraulis	Non-Heliconius	2019-03-20	2019-03-29	9
16	Agraulis	Non-Heliconius	2019-03-22	2019-03-30	8
17	Agraulis	Non-Heliconius	2019-03-22	2019-03-31	9
18	Agraulis	Non-Heliconius	2019-03-23	2019-03-31	8
19	Agraulis	Non-Heliconius	2019-03-24	2019-04-01	8
20	Agraulis	Non-Heliconius	2019-03-29	2019-04-06	8
21	Agraulis	Non-Heliconius	2019-03-31	2019-04-08	8
22	Agraulis	Non-Heliconius	2019-04-14	2019-04-22	8
23	Agraulis	Non-Heliconius	2019-04-26	2019-05-03	7
24	Dryadula	Non-Heliconius	2019-02-21	2019-03-01	8
25	Dryadula	Non-Heliconius	2019-03-21	2019-03-30	9
26	Dryadula	Non-Heliconius	2019-03-22	2019-03-31	9
27	Dryadula	Non-Heliconius	2019-03-23	2019-03-31	8
28	Dryadula	Non-Heliconius	2019-03-23	2019-04-01	9
29	Dryadula	Non-Heliconius	2019-03-24	2019-04-02	9
30	Dryadula	Non-Heliconius	2019-04-03	2019-04-12	9
31	Dryadula	Non-Heliconius	2019-04-05	2019-04-14	9
32	Dryadula	Non-Heliconius	2019-04-06	2019-04-15	9
33	Dryadula	Non-Heliconius	2019-04-07	2019-04-15	8
34	Dryadula	Non-Heliconius	2019-04-17	2019-04-25	8
35	Dryadula	Non-Heliconius	2019-04-18	2019-04-25	7
36	Dryadula	Non-Heliconius	2019-04-23	2019-05-01	8
37	Dryadula	Non-Heliconius	2019-04-25	2019-05-03	8
38	Dryas	Non-Heliconius	2019-03-04	2019-03-11	7
39	Dryas	Non-Heliconius	2019-03-04	2019-03-12	8
40	Dryas	Non-Heliconius	2019-03-05	2019-03-13	8
41	Dryas	Non-Heliconius	2019-03-14	2019-03-21	7
42	Dryas	Non-Heliconius	2019-03-15	2019-03-23	8
43	Dryas	Non-Heliconius	2019-03-16	2019-03-24	8
44	Dryas	Non-Heliconius	2019-03-16	2019-03-23	7
45	Dryas	Non-Heliconius	2019-03-18	2019-03-26	8
46	Dryas	Non-Heliconius	2019-03-22	2019-03-30	8
47	Dryas	Non-Heliconius	2019-03-23	2019-03-30	7
48	Dryas	Non-Heliconius	2019-03-23	2019-03-31	8
49	Dryas	Non-Heliconius	2019-03-24	2019-04-01	8
50	Dryas	Non-Heliconius	2019-03-25	2019-04-01	7
51	Dryas	Non-Heliconius	2019-03-25	2019-04-02	8
52	Dryas	Non-Heliconius	2019-03-26	2019-04-02	7
53	Dryas	Non-Heliconius	2019-03-29	2019-04-06	8
54	Dryas	Non-Heliconius	2019-03-31	2019-04-07	7
55	Dryas	Non-Heliconius	2019-03-31	2019-04-08	8
56	Dryas	Non-Heliconius	2019-04-01	2019-04-08	7
57	Dryas	Non-Heliconius	2019-04-14	2019-04-21	7
58	Dryas	Non-Heliconius	2019-04-15	2019-04-22	7
59	Dryas	Non-Heliconius	2019-04-23	2019-05-01	8
60	Dryas	Non-Heliconius	2019-04-24	2019-05-01	7
61	Dryas	Non-Heliconius	2019-04-25	2019-05-02	7
62	Dryas	Non-Heliconius	2019-05-26	2019-05-03	7
63	Erato	Heliconius	2019-02-27	2019-03-07	8
64	Erato	Heliconius	2019-03-03	2019-03-11	8
65	Erato	Heliconius	2019-03-04	2019-03-12	8
66	Erato	Heliconius	2019-03-05	2019-03-13	8
67	Erato	Heliconius	2019-03-07	2019-03-15	8
68	Erato	Heliconius	2019-03-08	2019-03-16	8
69	Erato	Heliconius	2019-03-11	2019-03-19	8
70	Erato	Heliconius	2019-03-12	2019-03-20	8
71	Erato	Heliconius	2019-03-14	2019-03-21	7
72	Erato	Heliconius	2019-03-14	2019-03-22	8
73	Erato	Heliconius	2019-03-15	2019-03-23	8
74	Erato	Heliconius	2019-03-18	2019-03-24	6
75	Erato	Heliconius	2019-03-18	2019-03-26	8
76	Erato	Heliconius	2019-03-22	2019-03-30	8
77	Erato	Heliconius	2019-03-23	2019-03-31	8
78	Erato	Heliconius	2019-03-24	2019-03-31	7
79	Erato	Heliconius	2019-03-24	2019-04-01	8
80	Erato	Heliconius	2019-03-25	2019-04-02	8
81	Erato	Heliconius	2019-03-26	2019-04-03	8
82	Erato	Heliconius	2019-03-28	2019-04-05	8
83	Erato	Heliconius	2019-03-29	2019-04-06	8
84	Erato	Heliconius	2019-03-31	2019-04-07	7
85	Erato	Heliconius	2019-03-31	2019-04-08	8
86	Erato	Heliconius	2019-04-01	2019-04-08	7
87	Erato	Heliconius	2019-04-01	2019-04-09	8
88	Erato	Heliconius	2019-04-06	2019-04-13	7
89	Erato	Heliconius	2019-04-06	2019-04-14	8
90	Erato	Heliconius	2019-04-07	2019-04-14	7
91	Erato	Heliconius	2019-04-11	2019-04-18	7
92	Hecale	Heliconius	2019-02-09	2019-02-18	9
93	Hecale	Heliconius	2019-03-06	2019-03-15	9
94	Hecale	Heliconius	2019-03-07	2019-03-16	9
95	Hecale	Heliconius	2019-03-08	2019-03-17	9
96	Hecale	Heliconius	2019-03-09	2019-03-18	9
97	Hecale	Heliconius	2019-03-14	2019-02-23	9
98	Hecale	Heliconius	2019-03-15	2019-03-24	9
99	Hecale	Heliconius	2019-03-16	2019-03-25	9
100	Hecale	Heliconius	2019-03-17	2019-03-26	9
101	Hecale	Heliconius	2019-03-19	2019-03-28	9
102	Hecale	Heliconius	2019-03-20	2019-03-29	9
103	Hecale	Heliconius	2019-03-22	2019-03-31	9
104	Melpomene	Heliconius	2019-02-25	2019-03-05	8
105	Melpomene	Heliconius	2019-02-27	2019-03-07	8
106	Melpomene	Heliconius	2019-03-03	2019-03-11	8
107	Melpomene	Heliconius	2019-03-04	2019-03-12	8
108	Melpomene	Heliconius	2019-03-05	2019-03-13	8
109	Melpomene	Heliconius	2019-03-06	2019-03-13	7
110	Melpomene	Heliconius	2019-03-06	2019-03-14	8
111	Melpomene	Heliconius	2019-03-07	2019-03-15	8
112	Melpomene	Heliconius	2019-03-08	2019-03-16	8
113	Melpomene	Heliconius	2019-03-18	2019-03-26	8
114	Melpomene	Heliconius	2019-03-20	2019-03-26	6
115	Melpomene	Heliconius	2019-03-20	2019-03-28	8
116	Melpomene	Heliconius	2019-03-21	2019-03-29	8
117	Melpomene	Heliconius	2019-03-22	2019-03-30	8
118	Melpomene	Heliconius	2019-03-22	2019-03-31	9
119	Melpomene	Heliconius	2019-03-23	2019-03-31	8
120	Melpomene	Heliconius	2019-03-24	2019-04-01	8
121	Melpomene	Heliconius	2019-03-25	2019-04-02	8
122	Melpomene	Heliconius	2019-03-26	2019-04-03	8
123	Melpomene	Heliconius	2019-03-29	2019-04-06	8
124	Melpomene	Heliconius	2019-04-14	2019-04-22	8
125	Melpomene	Heliconius	2019-04-15	2019-04-23	8

## Sheet: pupal_weight
ID	Species	Group	Day	Weight_mg
MEL4	Melpomene	Heliconius	17	431
MEL6	Melpomene	Heliconius	14	461
MEL8	Melpomene	Heliconius	15	398.8
MEL9	Melpomene	Heliconius	14	430
MEL10	Melpomene	Heliconius	12	373.4
MEL16	Melpomene	Heliconius	13	500
MEL17	Melpomene	Heliconius	16	393.8
MEL18	Melpomene	Heliconius	15	354.5
MEL19	Melpomene	Heliconius	13	506.7
MEL20	Melpomene	Heliconius	13	483.6
MEL22	Melpomene	Heliconius	14	445.3
MEL24	Melpomene	Heliconius	14	371.4
MEL25	Melpomene	Heliconius	14	377.6
ERA6	Erato	Heliconius	13	226.8
ERA7	Erato	Heliconius	13	331.8
ERA8	Erato	Heliconius	12	402.5
ERA11	Erato	Heliconius	13	262.8
ERA12	Erato	Heliconius	12	297.2
ERA14	Erato	Heliconius	13	273.4
ERA15	Erato	Heliconius	13	375.9
ERA16	Erato	Heliconius	13	293.1
ERA17	Erato	Heliconius	16	273.8
ERA20	Erato	Heliconius	13	375.1
DRY2	Dryas	Non-Heliconius	15	545.8
DRY7	Dryas	Non-Heliconius	14	342.4
DRY9	Dryas	Non-Heliconius	15	456.6
DRY10	Dryas	Non-Heliconius	14	434.7
DRY11	Dryas	Non-Heliconius	14	351.8
DRY12	Dryas	Non-Heliconius	14	373.2
DRY13	Dryas	Non-Heliconius	12	437
DRY16	Dryas	Non-Heliconius	15	516.4
DRY18	Dryas	Non-Heliconius	14	407.2
DD6	Dryadula	Non-Heliconius	15	471.2
DD8	Dryadula	Non-Heliconius	17	414.3
DD16	Dryadula	Non-Heliconius	18	649.8
DD22	Dryadula	Non-Heliconius	17	745.2
DD23	Dryadula	Non-Heliconius	17	630.5
DD24	Dryadula	Non-Heliconius	17	553.6
DD28	Dryadula	Non-Heliconius	14	497.8
HEC6	Hecale	Heliconius	15	352.6
HEC7	Hecale	Heliconius	15	648.1
HEC9	Hecale	Heliconius	13	591.2
HEC11	Hecale	Heliconius	14	541.4
HEC16	Hecale	Heliconius	16	555.5
HEC17	Hecale	Heliconius	14	593.6
HEC20	Hecale	Heliconius	14	581.1
HEC26	Hecale	Heliconius	14	725.9
HEC29	Hecale	Heliconius	14	518.7
AGR2	Agraulis	Non-Heliconius	14	366.4
AGR6	Agraulis	Non-Heliconius	14	334.7
AGR7	Agraulis	Non-Heliconius	13	439.1
AGR8	Agraulis	Non-Heliconius	12	362.3
AGR10	Agraulis	Non-Heliconius	13	380.6
AGR11	Agraulis	Non-Heliconius	15	375.4
AGR12	Agraulis	Non-Heliconius	14	382.1
AGR13	Agraulis	Non-Heliconius	12	333.3
AGR14	Agraulis	Non-Heliconius	13	338.9

## Sheet: adult_weight
ID	Species	Group	Day	Weight_mg	Duration_larval_period
MEL4	Melpomene	Heliconius	24	150.5	16
MEL6	Melpomene	Heliconius	21	172	13
MEL8	Melpomene	Heliconius	22	120	14
MEL9	Melpomene	Heliconius	21	165.7	13
MEL10	Melpomene	Heliconius	19	122	11
MEL16	Melpomene	Heliconius	20	173	12
MEL17	Melpomene	Heliconius	24	118.2	15
MEL18	Melpomene	Heliconius	22	111.8	14
MEL19	Melpomene	Heliconius	20	177.8	12
MEL22	Melpomene	Heliconius	21	146.3	13
ERA6	Erato	Heliconius	20	127.1	12
ERA7	Erato	Heliconius	20	132.2	12
ERA8	Erato	Heliconius	19	168.7	11
ERA11	Erato	Heliconius	20	87.3	12
ERA14	Erato	Heliconius	20	91	12
ERA15	Erato	Heliconius	20	135.4	12
ERA17	Erato	Heliconius	23	154.5	15
DRY10	Dryas	Non-Heliconius	21	182.3	13
DRY11	Dryas	Non-Heliconius	20	157.4	13
DRY12	Dryas	Non-Heliconius	20	155.8	13
DRY13	Dryas	Non-Heliconius	19	147.5	11
DRY16	Dryas	Non-Heliconius	22	211.5	14
DRY18	Dryas	Non-Heliconius	21	165.5	13
DD6	Dryadula	Non-Heliconius	23	193.1	14
DD8	Dryadula	Non-Heliconius	25	156.7	16
DD16	Dryadula	Non-Heliconius	26	273.6	17
DD22	Dryadula	Non-Heliconius	25	314.6	16
DD23	Dryadula	Non-Heliconius	25	264	16
DD24	Dryadula	Non-Heliconius	25	238	16
DD28	Dryadula	Non-Heliconius	22	219.2	13
HEC9	Hecale	Heliconius	21	205.4	12
HEC16	Hecale	Heliconius	23	213.9	15
HEC17	Hecale	Heliconius	22	172.5	13
HEC26	Hecale	Heliconius	22	252.9	13
HEC29	Hecale	Heliconius	22	184.9	13
AGR2	Agraulis	Non-Heliconius	20	181.3	13
AGR6	Agraulis	Non-Heliconius	21	150.4	13
AGR7	Agraulis	Non-Heliconius	20	195.5	12
AGR8	Agraulis	Non-Heliconius	18	175	11
AGR11	Agraulis	Non-Heliconius	22	178	14
AGR12	Agraulis	Non-Heliconius	20	167.9	13
AGR13	Agraulis	Non-Heliconius	19	141.2	11
AGR14	Agraulis	Non-Heliconius	19	144.8	12

## Sheet: adult_weight_wild
X.	YEAR	Species	Group	Sex	Weight_g	Weight_mg
35	2013	Agraulis	Non-Heliconius	male	0.16	160
45	2012	Agraulis	Non-Heliconius	female	0.18	180
83	2012	Agraulis	Non-Heliconius	male	0.11	110
111	2012	Agraulis	Non-Heliconius	male	0.1	100
1	2012	Dryas	Non-Heliconius	female	0.15	150
44	2012	Dryas	Non-Heliconius	male	0.15	150
69	2012	Dryas	Non-Heliconius	male	0.12	120
74	2012	Dryas	Non-Heliconius	female	0.22	220
84	2012	Dryas	Non-Heliconius	male	0.11	110
85	2012	Dryas	Non-Heliconius	male	0.14	140
105	2012	Dryas	Non-Heliconius	female	0.15	150
10	2013	Dryadula	Non-Heliconius	female	0.29	290
78	2013	Dryadula	Non-Heliconius	male	0.18	180
95	2013	Dryadula	Non-Heliconius	male	0.21	210
109	2013	Dryadula	Non-Heliconius	female	0.25	250
154	2013	Dryadula	Non-Heliconius	female	0.17	170
3	2012	Erato	Heliconius	male	0.1	100
4	2012	Erato	Heliconius	female	0.11	110
5	2012	Erato	Heliconius	male	0.08	80
47	2012	Erato	Heliconius	female	0.09	90
48	2012	Erato	Heliconius	male	0.08	80
49	2012	Erato	Heliconius	male	0.04	40
50	2012	Erato	Heliconius	male	0.08	80
51	2012	Erato	Heliconius	male	0.11	110
52	2012	Erato	Heliconius	male	0.1	100
53	2012	Erato	Heliconius	female	0.13	130
54	2012	Erato	Heliconius	female	0.1	100
56	2012	Erato	Heliconius	male	0.08	80
57	2012	Erato	Heliconius	female	0.06	60
59	2012	Erato	Heliconius	female	0.1	100
61	2012	Erato	Heliconius	male	0.07	70
87	2012	Erato	Heliconius	female	0.09	90
88	2012	Erato	Heliconius	female	0.09	90
89	2012	Erato	Heliconius	male	0.09	90
90	2012	Erato	Heliconius	male	0.1	100
91	2012	Erato	Heliconius	female	0.08	80
93	2012	Erato	Heliconius	male	0.09	90
98	2012	Erato	Heliconius	male	0.08	80
2	2012	Hecale	Heliconius	female	0.16	160
71	2012	Hecale	Heliconius	male	0.17	170
73	2012	Hecale	Heliconius	male	0.2	200
78	2012	Hecale	Heliconius	female	0.16	160
80	2012	Hecale	Heliconius	male	0.16	160
81	2012	Hecale	Heliconius	male	0.15	150
104	2012	Hecale	Heliconius	male	0.15	150
116	2012	Hecale	Heliconius	female	0.18	180
117	2012	Hecale	Heliconius	female	0.11	110
118	2012	Hecale	Heliconius	female	0.19	190
9	2013	Melpomene	Heliconius	male	0.09	90
17	2013	Melpomene	Heliconius	male	0.12	120
38	2013	Melpomene	Heliconius	male	0.07	70
53	2013	Melpomene	Heliconius	male	0.11	110
60	2013	Melpomene	Heliconius	female	0.1	100
62	2013	Melpomene	Heliconius	male	0.12	120
63	2013	Melpomene	Heliconius	male	0.12	120
75	2013	Melpomene	Heliconius	female	0.22	220
93	2013	Melpomene	Heliconius	male	0.11	110
98	2013	Melpomene	Heliconius	female	0.12	120
117	2013	Melpomene	Heliconius	male	0.14	140
118	2013	Melpomene	Heliconius	female	0.17	170
153	2013	Melpomene	Heliconius	female	0.1	100
